# Supplementary material for: The interplay between hydrogen and halogen bonding: substituent effects and their role in the hydrogen bond enhanced halogen bond
Source: Chem Sci. 2023 Jul 21;14(33):8924–35. doi: 10.1039/d3sc02348f (PMC10445465; doi:10.1039/d3sc02348f)
Supplement: SC-014-D3SC02348F-s002 [file SC-014-D3SC02348F-s002.cif]

# Electronic Supplementary Material (ESI) for Chemical Science.
# This journal is © The Royal Society of Chemistry 2023

####################################################################### 
# 
# This file contains crystal structure data downloaded from the 
# Cambridge Structural Database (CSD) hosted by the Cambridge 
# Crystallographic Data Centre (CCDC).
# 
# Full information about CCDC data access policies and citation 
# guidelines are available at http://www.ccdc.cam.ac.uk/access/V1 
# 
# Audit and citation data items may have been added by the CCDC. 
# Please retain this information to preserve the provenance of 
# this file and to allow appropriate attribution of the data. 
# 
#######################################################################

data_umt_ob112
_database_code_depnum_ccdc_archive 'CCDC 2023091'
loop_
_audit_author_name
_audit_author_address
'Dan Decato'
;University of Montana
United States of America
;
_audit_update_record             
;
2023-01-30 deposited with the CCDC.	2023-07-20 downloaded from the CCDC.
;
_audit_creation_date             2023-01-29
_audit_creation_method           
;
Olex2 1.5
(compiled 2022.04.07 svn.rca3783a0 for OlexSys, GUI svn.r6498)
;
_shelx_SHELXL_version_number     2018/3
_chemical_name_common            ?
_chemical_name_systematic        ?
_chemical_formula_moiety         'C25 H10 F9 I2 N'
_chemical_formula_sum            'C25 H10 F9 I2 N'
_chemical_formula_weight         749.14
_chemical_melting_point          ?
loop_
_atom_type_symbol
_atom_type_description
_atom_type_scat_dispersion_real
_atom_type_scat_dispersion_imag
_atom_type_scat_source
C C 0.0033 0.0016 'International Tables Vol C Tables 4.2.6.8 and 6.1.1.4'
H H 0.0000 0.0000 'International Tables Vol C Tables 4.2.6.8 and 6.1.1.4'
F F 0.0171 0.0103 'International Tables Vol C Tables 4.2.6.8 and 6.1.1.4'
I I -0.4742 1.8119 'International Tables Vol C Tables 4.2.6.8 and 6.1.1.4'
N N 0.0061 0.0033 'International Tables Vol C Tables 4.2.6.8 and 6.1.1.4'

_shelx_space_group_comment       
;
The symmetry employed for this shelxl refinement is uniquely defined
by the following loop, which should always be used as a source of
symmetry information in preference to the above space-group names.
They are only intended as comments.
;
_space_group_crystal_system      monoclinic
_space_group_IT_number           14
_space_group_name_H-M_alt        'P 1 21/c 1'
_space_group_name_Hall           '-P 2ybc'
loop_
_space_group_symop_operation_xyz
'x, y, z'
'-x, y+1/2, -z+1/2'
'-x, -y, -z'
'x, -y-1/2, z-1/2'

_cell_length_a                   17.0483(14)
_cell_length_b                   4.7023(4)
_cell_length_c                   30.687(3)
_cell_angle_alpha                90
_cell_angle_beta                 103.370(2)
_cell_angle_gamma                90
_cell_volume                     2393.4(3)
_cell_formula_units_Z            4
_cell_measurement_reflns_used    9885
_cell_measurement_temperature    105
_cell_measurement_theta_max      27.366
_cell_measurement_theta_min      3.074
_shelx_estimated_absorpt_T_max   0.973
_shelx_estimated_absorpt_T_min   0.368
_exptl_absorpt_coefficient_mu    2.714
_exptl_absorpt_correction_T_max  0.6468
_exptl_absorpt_correction_T_min  0.5063
_exptl_absorpt_correction_type   multi-scan
_exptl_absorpt_process_details   
'SADABS-2016/2 (Bruker,2016/2) was used for absorption correction. wR2(int) was 0.0760 before and 0.0603 after correction. The Ratio of minimum to maximum transmission is 0.7828. The \l/2 correction factor is Not present.'
_exptl_absorpt_special_details   ?
_exptl_crystal_colour            yellow
_exptl_crystal_colour_primary    yellow
_exptl_crystal_density_diffrn    2.079
_exptl_crystal_density_meas      ?
_exptl_crystal_density_method    ?
_exptl_crystal_description       needle
_exptl_crystal_F_000             1416
_exptl_crystal_size_max          0.46
_exptl_crystal_size_mid          0.02
_exptl_crystal_size_min          0.01
_exptl_transmission_factor_max   ?
_exptl_transmission_factor_min   ?
_diffrn_reflns_av_R_equivalents  0.0667
_diffrn_reflns_av_unetI/netI     0.0419
_diffrn_reflns_Laue_measured_fraction_full 0.998
_diffrn_reflns_Laue_measured_fraction_max 0.998
_diffrn_reflns_limit_h_max       22
_diffrn_reflns_limit_h_min       -21
_diffrn_reflns_limit_k_max       6
_diffrn_reflns_limit_k_min       -6
_diffrn_reflns_limit_l_max       39
_diffrn_reflns_limit_l_min       -39
_diffrn_reflns_number            51830
_diffrn_reflns_point_group_measured_fraction_full 0.998
_diffrn_reflns_point_group_measured_fraction_max 0.998
_diffrn_reflns_theta_full        25.242
_diffrn_reflns_theta_max         27.536
_diffrn_reflns_theta_min         3.073
_diffrn_ambient_temperature      105
_diffrn_detector                 'Bruker Photon-100 area detector'
_diffrn_detector_area_resol_mean 10.5
_diffrn_detector_type            'CMOS area detector'
_diffrn_measured_fraction_theta_full 0.998
_diffrn_measured_fraction_theta_max 0.998
_diffrn_measurement_device       'Fixed Chi Three-Circle Diffractometer'
_diffrn_measurement_device_type  'Bruker D8 VENTURE Duo'
_diffrn_measurement_method       '\w and \f scans'
_diffrn_radiation_monochromator  'TRIUMPH graphite'
_diffrn_radiation_probe          X-ray
_diffrn_radiation_type           MoK\a
_diffrn_radiation_wavelength     0.71073
_diffrn_source                   'sealed tube'
_diffrn_source_type              fine-focus
_diffrn_standards_number         0
_reflns_Friedel_coverage         0.000
_reflns_Friedel_fraction_full    .
_reflns_Friedel_fraction_max     .
_reflns_number_gt                4239
_reflns_number_total             5489
_reflns_special_details          
;
 Reflections were merged by SHELXL according to the crystal
 class for the calculation of statistics and refinement.
 
 _reflns_Friedel_fraction is defined as the number of unique
 Friedel pairs measured divided by the number that would be
 possible theoretically, ignoring centric projections and
 systematic absences.
;
_reflns_threshold_expression     'I > 2\s(I)'
_computing_cell_refinement       'SAINT v8.37A (Bruker, 2015)'
_computing_data_collection       'APEX3 (Bruker-AXS, 2016)'
_computing_data_reduction        'SAINT v8.37A (Bruker, 2015)'
_computing_molecular_graphics    'Olex2 1.5 (Dolomanov et al., 2009)'
_computing_publication_material  'Olex2 1.5 (Dolomanov et al., 2009)'
_computing_structure_refinement  'ShelXL (Sheldrick, 2015)'
_computing_structure_solution    'ShelXT (Sheldrick, 2015)'
_refine_diff_density_max         1.080
_refine_diff_density_min         -0.810
_refine_diff_density_rms         0.128
_refine_ls_extinction_coef       .
_refine_ls_extinction_method     none
_refine_ls_goodness_of_fit_ref   1.060
_refine_ls_hydrogen_treatment    mixed
_refine_ls_matrix_type           full
_refine_ls_number_parameters     342
_refine_ls_number_reflns         5489
_refine_ls_number_restraints     2
_refine_ls_R_factor_all          0.0598
_refine_ls_R_factor_gt           0.0364
_refine_ls_restrained_S_all      1.060
_refine_ls_shift/su_max          0.002
_refine_ls_shift/su_mean         0.000
_refine_ls_structure_factor_coef Fsqd
_refine_ls_weighting_details     
'w=1/[\s^2^(Fo^2^)+(0.0353P)^2^+4.0864P] where P=(Fo^2^+2Fc^2^)/3'
_refine_ls_weighting_scheme      calc
_refine_ls_wR_factor_gt          0.0734
_refine_ls_wR_factor_ref         0.0805
_refine_special_details          ?
_olex2_refinement_description    
;
1. Restrained distances
 N1-H1B = N1-H1A
 0.87 with sigma of 0.02
2.a Aromatic/amide H refined with riding coordinates:
 C3(H3), C5(H5), C11(H11), C12(H12), C14(H14), C19(H19), C20(H20), C22(H22)
;
_atom_sites_solution_hydrogens   mixed
_atom_sites_solution_primary     dual
_atom_sites_solution_secondary   ?
loop_
_atom_site_label
_atom_site_type_symbol
_atom_site_fract_x
_atom_site_fract_y
_atom_site_fract_z
_atom_site_U_iso_or_equiv
_atom_site_adp_type
_atom_site_occupancy
_atom_site_site_symmetry_order
_atom_site_calc_flag
_atom_site_refinement_flags_posn
_atom_site_refinement_flags_adp
_atom_site_refinement_flags_occupancy
_atom_site_disorder_assembly
_atom_site_disorder_group
I1 I 0.26855(2) 0.05619(6) 0.72956(2) 0.02395(8) Uani 1 1 d . . . . .
I2 I 0.52649(2) 0.85644(7) 0.69852(2) 0.02903(9) Uani 1 1 d . . . . .
F1 F 0.09374(15) 1.2162(5) 0.46767(8) 0.0292(6) Uani 1 1 d . . . . .
F2 F 0.13530(16) 0.8481(6) 0.43908(8) 0.0321(6) Uani 1 1 d . . . . .
F3 F 0.02898(14) 0.8237(6) 0.46436(8) 0.0337(7) Uani 1 1 d . . . . .
F4 F -0.13099(14) -0.3048(5) 0.69116(8) 0.0266(6) Uani 1 1 d . . . . .
F5 F -0.09508(14) -0.7023(5) 0.66833(8) 0.0261(6) Uani 1 1 d . . . . .
F6 F -0.12421(14) -0.3521(6) 0.62255(8) 0.0315(6) Uani 1 1 d . . . . .
F7 F 0.59235(18) 1.7643(7) 0.53045(10) 0.0494(8) Uani 1 1 d . . . . .
F8 F 0.6683(3) 1.4272(8) 0.52209(14) 0.0847(14) Uani 1 1 d . . . . .
F9 F 0.7103(2) 1.7539(9) 0.57010(12) 0.0742(12) Uani 1 1 d . . . . .
N1 N 0.3043(2) 0.5916(8) 0.63766(11) 0.0193(8) Uani 1 1 d D . . . .
H1A H 0.3514(15) 0.656(10) 0.6451(15) 0.031(13) Uiso 1 1 d D . . . .
H1B H 0.293(3) 0.453(7) 0.6522(13) 0.025(13) Uiso 1 1 d D . . . .
C1 C 0.2553(2) 0.6769(8) 0.59844(12) 0.0158(8) Uani 1 1 d . . . . .
C2 C 0.1761(2) 0.5675(8) 0.58436(12) 0.0151(8) Uani 1 1 d . . . . .
C3 C 0.1263(2) 0.6572(8) 0.54422(12) 0.0151(8) Uani 1 1 d . . . . .
H3 H 0.073044 0.584548 0.535209 0.018 Uiso 1 1 calc R . . . .
C4 C 0.1538(2) 0.8518(9) 0.51717(12) 0.0154(8) Uani 1 1 d . . . . .
C5 C 0.2312(2) 0.9616(9) 0.53051(13) 0.0180(8) Uani 1 1 d . . . . .
H5 H 0.249697 1.095644 0.511999 0.022 Uiso 1 1 calc R . . . .
C6 C 0.2821(2) 0.8768(8) 0.57092(13) 0.0165(8) Uani 1 1 d . . . . .
C7 C 0.1495(2) 0.3621(8) 0.61231(13) 0.0152(8) Uani 1 1 d . . . . .
C8 C 0.1321(2) 0.1893(8) 0.63721(13) 0.0161(8) Uani 1 1 d . . . . .
C9 C 0.1053(2) -0.0176(8) 0.66450(12) 0.0149(8) Uani 1 1 d . . . . .
C10 C 0.1539(2) -0.1127(8) 0.70516(12) 0.0140(8) Uani 1 1 d . . . . .
C11 C 0.1257(2) -0.3146(9) 0.73054(13) 0.0180(8) Uani 1 1 d . . . . .
H11 H 0.159648 -0.380842 0.757667 0.022 Uiso 1 1 calc R . . . .
C12 C 0.0480(2) -0.4208(9) 0.71660(13) 0.0171(8) Uani 1 1 d . . . . .
H12 H 0.028675 -0.559443 0.734072 0.021 Uiso 1 1 calc R . . . .
C13 C -0.0010(2) -0.3236(8) 0.67717(13) 0.0159(8) Uani 1 1 d . . . . .
C14 C 0.0275(2) -0.1282(8) 0.65100(12) 0.0156(8) Uani 1 1 d . . . . .
H14 H -0.006276 -0.068225 0.623422 0.019 Uiso 1 1 calc R . . . .
C15 C 0.3627(2) 0.9853(9) 0.58459(14) 0.0207(9) Uani 1 1 d . . . . .
C16 C 0.4305(2) 1.0643(10) 0.59798(13) 0.0214(9) Uani 1 1 d . . . . .
C17 C 0.5120(2) 1.1605(9) 0.60911(13) 0.0191(8) Uani 1 1 d . . . . .
C18 C 0.5662(2) 1.0885(9) 0.64935(13) 0.0209(9) Uani 1 1 d . . . . .
C19 C 0.6463(3) 1.1713(11) 0.65783(15) 0.0307(11) Uani 1 1 d . . . . .
H19 H 0.682746 1.115392 0.684815 0.037 Uiso 1 1 calc R . . . .
C20 C 0.6732(3) 1.3372(11) 0.62652(16) 0.0317(11) Uani 1 1 d . . . . .
H20 H 0.728012 1.395280 0.632170 0.038 Uiso 1 1 calc R . . . .
C21 C 0.6202(2) 1.4167(10) 0.58737(14) 0.0237(9) Uani 1 1 d . . . . .
C22 C 0.5402(2) 1.3301(10) 0.57884(14) 0.0236(9) Uani 1 1 d . . . . .
H22 H 0.504062 1.387774 0.551854 0.028 Uiso 1 1 calc R . . . .
C23 C 0.1031(2) 0.9353(9) 0.47262(13) 0.0205(9) Uani 1 1 d . . . . .
C24 C -0.0873(2) -0.4203(9) 0.66410(13) 0.0182(9) Uani 1 1 d . . . . .
C25 C 0.6484(3) 1.5858(11) 0.55281(17) 0.0351(12) Uani 1 1 d . . . . .

loop_
_atom_site_aniso_label
_atom_site_aniso_U_11
_atom_site_aniso_U_22
_atom_site_aniso_U_33
_atom_site_aniso_U_23
_atom_site_aniso_U_13
_atom_site_aniso_U_12
I1 0.02093(14) 0.02963(16) 0.02102(15) 0.00088(12) 0.00429(10) 0.00011(12)
I2 0.02317(15) 0.03863(18) 0.02479(16) 0.00232(13) 0.00453(11) -0.00139(13)
F1 0.0409(15) 0.0211(14) 0.0208(13) 0.0039(10) -0.0025(11) 0.0011(11)
F2 0.0394(15) 0.0448(17) 0.0127(12) -0.0002(11) 0.0070(11) 0.0064(13)
F3 0.0199(13) 0.0478(17) 0.0267(14) 0.0161(12) -0.0082(10) -0.0135(12)
F4 0.0195(12) 0.0307(15) 0.0327(14) -0.0092(11) 0.0124(11) -0.0034(11)
F5 0.0264(13) 0.0176(14) 0.0365(15) -0.0021(11) 0.0120(11) -0.0054(10)
F6 0.0231(13) 0.0491(17) 0.0189(13) 0.0098(12) -0.0023(10) -0.0140(12)
F7 0.0433(18) 0.059(2) 0.0503(19) 0.0173(16) 0.0190(15) -0.0030(16)
F8 0.150(4) 0.051(2) 0.090(3) 0.002(2) 0.102(3) 0.006(2)
F9 0.048(2) 0.103(3) 0.064(2) 0.026(2) -0.0041(17) -0.046(2)
N1 0.0144(17) 0.027(2) 0.0158(18) 0.0052(15) 0.0017(14) -0.0034(15)
C1 0.0169(19) 0.019(2) 0.0135(19) -0.0020(16) 0.0071(15) 0.0015(16)
C2 0.0167(19) 0.015(2) 0.0149(19) -0.0012(16) 0.0067(15) -0.0010(15)
C3 0.0126(18) 0.017(2) 0.0164(19) -0.0016(16) 0.0054(15) -0.0028(16)
C4 0.0138(18) 0.020(2) 0.0142(19) -0.0001(16) 0.0064(15) -0.0002(16)
C5 0.020(2) 0.021(2) 0.016(2) 0.0023(16) 0.0083(16) -0.0030(17)
C6 0.0146(18) 0.022(2) 0.0159(19) -0.0012(16) 0.0083(15) -0.0001(16)
C7 0.0129(18) 0.017(2) 0.015(2) -0.0035(16) 0.0027(15) -0.0020(15)
C8 0.0155(19) 0.018(2) 0.0134(19) -0.0029(16) 0.0011(15) 0.0007(16)
C9 0.0187(19) 0.016(2) 0.0116(18) -0.0020(15) 0.0061(15) 0.0020(16)
C10 0.0137(18) 0.018(2) 0.0108(18) -0.0011(15) 0.0039(14) 0.0015(15)
C11 0.0179(19) 0.021(2) 0.015(2) 0.0016(16) 0.0042(15) 0.0038(16)
C12 0.023(2) 0.017(2) 0.0142(19) 0.0026(16) 0.0100(16) 0.0020(16)
C13 0.020(2) 0.014(2) 0.0152(19) -0.0031(15) 0.0081(16) 0.0025(16)
C14 0.020(2) 0.016(2) 0.0115(18) 0.0005(15) 0.0061(15) 0.0027(16)
C15 0.017(2) 0.025(2) 0.021(2) 0.0028(17) 0.0075(16) -0.0003(17)
C16 0.018(2) 0.029(2) 0.019(2) -0.0004(18) 0.0073(16) -0.0014(18)
C17 0.0139(19) 0.026(2) 0.019(2) -0.0037(17) 0.0058(16) -0.0005(17)
C18 0.021(2) 0.024(2) 0.020(2) -0.0034(17) 0.0089(17) -0.0018(17)
C19 0.019(2) 0.044(3) 0.026(2) -0.002(2) -0.0005(18) -0.001(2)
C20 0.016(2) 0.044(3) 0.034(3) -0.006(2) 0.0044(19) -0.012(2)
C21 0.017(2) 0.032(3) 0.025(2) -0.0062(19) 0.0102(17) -0.0067(18)
C22 0.017(2) 0.031(3) 0.023(2) -0.0004(18) 0.0036(17) -0.0022(18)
C23 0.022(2) 0.026(2) 0.015(2) 0.0005(17) 0.0068(16) -0.0043(18)
C24 0.020(2) 0.022(2) 0.015(2) -0.0021(16) 0.0075(16) -0.0017(17)
C25 0.024(2) 0.046(3) 0.038(3) -0.001(2) 0.012(2) -0.009(2)

_geom_special_details            
;
 All esds (except the esd in the dihedral angle between two l.s. planes)
 are estimated using the full covariance matrix.  The cell esds are taken
 into account individually in the estimation of esds in distances, angles
 and torsion angles; correlations between esds in cell parameters are only
 used when they are defined by crystal symmetry.  An approximate (isotropic)
 treatment of cell esds is used for estimating esds involving l.s. planes.
;
loop_
_geom_bond_atom_site_label_1
_geom_bond_atom_site_label_2
_geom_bond_distance
_geom_bond_site_symmetry_2
_geom_bond_publ_flag
I1 C10 2.083(4) . ?
I2 C18 2.097(4) . ?
F1 C23 1.335(5) . ?
F2 C23 1.338(5) . ?
F3 C23 1.337(5) . ?
F4 C24 1.351(4) . ?
F5 C24 1.342(5) . ?
F6 C24 1.324(4) . ?
F7 C25 1.336(6) . ?
F8 C25 1.308(6) . ?
F9 C25 1.328(6) . ?
N1 C1 1.358(5) . ?
C1 C2 1.416(5) . ?
C1 C6 1.409(5) . ?
C2 C3 1.389(5) . ?
C2 C7 1.433(5) . ?
C3 C4 1.387(5) . ?
C4 C5 1.388(5) . ?
C4 C23 1.491(5) . ?
C5 C6 1.397(5) . ?
C6 C15 1.435(5) . ?
C7 C8 1.199(5) . ?
C8 C9 1.426(5) . ?
C9 C10 1.401(5) . ?
C9 C14 1.396(5) . ?
C10 C11 1.383(5) . ?
C11 C12 1.387(5) . ?
C12 C13 1.380(5) . ?
C13 C14 1.381(5) . ?
C13 C24 1.503(5) . ?
C15 C16 1.193(6) . ?
C16 C17 1.427(5) . ?
C17 C18 1.402(6) . ?
C17 C22 1.391(6) . ?
C18 C19 1.386(6) . ?
C19 C20 1.395(7) . ?
C20 C21 1.378(6) . ?
C21 C22 1.388(6) . ?
C21 C25 1.491(6) . ?

loop_
_geom_angle_atom_site_label_1
_geom_angle_atom_site_label_2
_geom_angle_atom_site_label_3
_geom_angle
_geom_angle_site_symmetry_1
_geom_angle_site_symmetry_3
_geom_angle_publ_flag
N1 C1 C2 120.8(4) . . ?
N1 C1 C6 120.7(4) . . ?
C6 C1 C2 118.6(3) . . ?
C1 C2 C7 118.3(3) . . ?
C3 C2 C1 120.2(4) . . ?
C3 C2 C7 121.5(3) . . ?
C4 C3 C2 120.6(4) . . ?
C3 C4 C5 119.9(4) . . ?
C3 C4 C23 121.2(3) . . ?
C5 C4 C23 118.8(4) . . ?
C4 C5 C6 120.6(4) . . ?
C1 C6 C15 118.9(4) . . ?
C5 C6 C1 120.1(4) . . ?
C5 C6 C15 121.0(4) . . ?
C8 C7 C2 175.9(4) . . ?
C7 C8 C9 175.5(4) . . ?
C10 C9 C8 122.5(3) . . ?
C14 C9 C8 119.4(3) . . ?
C14 C9 C10 118.0(3) . . ?
C9 C10 I1 120.7(3) . . ?
C11 C10 I1 118.6(3) . . ?
C11 C10 C9 120.7(4) . . ?
C10 C11 C12 120.3(4) . . ?
C13 C12 C11 119.5(4) . . ?
C12 C13 C14 120.5(4) . . ?
C12 C13 C24 119.4(4) . . ?
C14 C13 C24 120.1(3) . . ?
C13 C14 C9 120.9(4) . . ?
C16 C15 C6 176.2(5) . . ?
C15 C16 C17 173.9(4) . . ?
C18 C17 C16 122.8(4) . . ?
C22 C17 C16 119.3(4) . . ?
C22 C17 C18 117.9(4) . . ?
C17 C18 I2 120.2(3) . . ?
C19 C18 I2 118.6(3) . . ?
C19 C18 C17 121.2(4) . . ?
C18 C19 C20 119.6(4) . . ?
C21 C20 C19 119.9(4) . . ?
C20 C21 C22 120.2(4) . . ?
C20 C21 C25 120.7(4) . . ?
C22 C21 C25 119.1(4) . . ?
C21 C22 C17 121.2(4) . . ?
F1 C23 F2 106.0(3) . . ?
F1 C23 F3 106.5(3) . . ?
F1 C23 C4 113.2(3) . . ?
F2 C23 C4 111.7(3) . . ?
F3 C23 F2 105.8(3) . . ?
F3 C23 C4 113.1(3) . . ?
F4 C24 C13 111.0(3) . . ?
F5 C24 F4 104.9(3) . . ?
F5 C24 C13 112.7(3) . . ?
F6 C24 F4 106.7(3) . . ?
F6 C24 F5 107.3(3) . . ?
F6 C24 C13 113.7(3) . . ?
F7 C25 C21 113.0(4) . . ?
F8 C25 F7 105.2(4) . . ?
F8 C25 F9 108.2(4) . . ?
F8 C25 C21 112.9(4) . . ?
F9 C25 F7 103.8(4) . . ?
F9 C25 C21 113.0(4) . . ?

_shelx_res_file                  
;
TITL umt_ob112_a.res in P2(1)/c
    umt_ob112.res
    created by SHELXL-2018/3 at 12:00:03 on 14-May-2020
REM Old TITL UMT_OB112 in P2(1)/c
REM SHELXT solution in P2(1)/c: R1 0.089, Rweak 0.006, Alpha 0.048
REM <I/s> 0.713 for 619 systematic absences, Orientation as input
REM Formula found by SHELXT: C22 N4 F9 I2
CELL 0.71073 17.0483 4.7023 30.6866 90 103.37 90
ZERR 4 0.0014 0.0004 0.0025 0 0.002 0
LATT 1
SYMM -X,0.5+Y,0.5-Z
SFAC C H F I N
UNIT 100 40 36 8 4
DFIX 0.87 N1 H1b N1 H1a

L.S. 10
PLAN  20
SIZE 0.01 0.02 0.46
TEMP -168.15
BOND
list 4
fmap 2
ACTA
REM <olex2.extras>
REM <HklSrc "%.\\UMT_OB112.hkl">
REM </olex2.extras>

WGHT    0.035300    4.086400
FVAR       0.23451
I1    4    0.268547    0.056193    0.729563    11.00000    0.02093    0.02963 =
         0.02102    0.00088    0.00429    0.00011
I2    4    0.526487    0.856437    0.698521    11.00000    0.02317    0.03863 =
         0.02479    0.00232    0.00453   -0.00139
F1    3    0.093745    1.216208    0.467672    11.00000    0.04094    0.02106 =
         0.02079    0.00388   -0.00251    0.00110
F2    3    0.135295    0.848119    0.439081    11.00000    0.03940    0.04477 =
         0.01274   -0.00021    0.00696    0.00641
F3    3    0.028978    0.823726    0.464360    11.00000    0.01991    0.04776 =
         0.02673    0.01607   -0.00824   -0.01355
F4    3   -0.130992   -0.304786    0.691160    11.00000    0.01946    0.03075 =
         0.03273   -0.00921    0.01240   -0.00337
F5    3   -0.095076   -0.702335    0.668330    11.00000    0.02640    0.01764 =
         0.03654   -0.00207    0.01199   -0.00541
F6    3   -0.124209   -0.352077    0.622552    11.00000    0.02313    0.04911 =
         0.01887    0.00979   -0.00226   -0.01399
F7    3    0.592354    1.764278    0.530453    11.00000    0.04328    0.05872 =
         0.05026    0.01730    0.01903   -0.00296
F8    3    0.668336    1.427188    0.522085    11.00000    0.14955    0.05090 =
         0.09019    0.00195    0.10247    0.00553
F9    3    0.710328    1.753927    0.570095    11.00000    0.04800    0.10265 =
         0.06359    0.02580   -0.00407   -0.04572
N1    5    0.304285    0.591571    0.637661    11.00000    0.01443    0.02670 =
         0.01579    0.00518    0.00173   -0.00341
H1A   2    0.351391    0.655585    0.645066    11.00000    0.03052
H1B   2    0.293447    0.453461    0.652236    11.00000    0.02467
C1    1    0.255263    0.676915    0.598440    11.00000    0.01693    0.01883 =
         0.01349   -0.00203    0.00707    0.00147
C2    1    0.176051    0.567492    0.584356    11.00000    0.01673    0.01522 =
         0.01494   -0.00124    0.00675   -0.00100
C3    1    0.126339    0.657195    0.544218    11.00000    0.01255    0.01746 =
         0.01643   -0.00163    0.00542   -0.00278
AFIX  43
H3    2    0.073044    0.584548    0.535209    11.00000   -1.20000
AFIX   0
C4    1    0.153768    0.851811    0.517168    11.00000    0.01378    0.01972 =
         0.01416   -0.00012    0.00636   -0.00018
C5    1    0.231158    0.961635    0.530505    11.00000    0.01975    0.02070 =
         0.01560    0.00230    0.00833   -0.00300
AFIX  43
H5    2    0.249697    1.095644    0.511999    11.00000   -1.20000
AFIX   0
C6    1    0.282065    0.876843    0.570921    11.00000    0.01458    0.02151 =
         0.01589   -0.00118    0.00833   -0.00011
C7    1    0.149457    0.362134    0.612308    11.00000    0.01285    0.01728 =
         0.01530   -0.00349    0.00269   -0.00204
C8    1    0.132088    0.189286    0.637207    11.00000    0.01550    0.01826 =
         0.01342   -0.00292    0.00112    0.00069
C9    1    0.105333   -0.017597    0.664501    11.00000    0.01871    0.01567 =
         0.01157   -0.00198    0.00607    0.00200
C10   1    0.153854   -0.112746    0.705161    11.00000    0.01370    0.01812 =
         0.01075   -0.00107    0.00387    0.00148
C11   1    0.125658   -0.314589    0.730545    11.00000    0.01791    0.02134 =
         0.01491    0.00162    0.00423    0.00379
AFIX  43
H11   2    0.159648   -0.380842    0.757667    11.00000   -1.20000
AFIX   0
C12   1    0.047987   -0.420800    0.716600    11.00000    0.02309    0.01694 =
         0.01421    0.00257    0.01005    0.00198
AFIX  43
H12   2    0.028675   -0.559443    0.734072    11.00000   -1.20000
AFIX   0
C13   1   -0.001017   -0.323609    0.677169    11.00000    0.02009    0.01431 =
         0.01515   -0.00311    0.00808    0.00247
C14   1    0.027529   -0.128214    0.651004    11.00000    0.02019    0.01617 =
         0.01153    0.00047    0.00613    0.00271
AFIX  43
H14   2   -0.006276   -0.068225    0.623422    11.00000   -1.20000
AFIX   0
C15   1    0.362676    0.985313    0.584594    11.00000    0.01733    0.02536 =
         0.02095    0.00279    0.00755   -0.00027
C16   1    0.430471    1.064285    0.597979    11.00000    0.01788    0.02897 =
         0.01892   -0.00038    0.00729   -0.00136
C17   1    0.512035    1.160505    0.609111    11.00000    0.01387    0.02557 =
         0.01897   -0.00370    0.00580   -0.00051
C18   1    0.566189    1.088549    0.649351    11.00000    0.02063    0.02391 =
         0.02027   -0.00338    0.00888   -0.00178
C19   1    0.646336    1.171327    0.657830    11.00000    0.01927    0.04417 =
         0.02599   -0.00159   -0.00047   -0.00111
AFIX  43
H19   2    0.682746    1.115392    0.684815    11.00000   -1.20000
AFIX   0
C20   1    0.673214    1.337198    0.626516    11.00000    0.01602    0.04410 =
         0.03442   -0.00614    0.00445   -0.01225
AFIX  43
H20   2    0.728012    1.395280    0.632170    11.00000   -1.20000
AFIX   0
C21   1    0.620159    1.416687    0.587366    11.00000    0.01684    0.03165 =
         0.02520   -0.00623    0.01019   -0.00675
C22   1    0.540191    1.330149    0.578836    11.00000    0.01654    0.03121 =
         0.02252   -0.00037    0.00363   -0.00217
AFIX  43
H22   2    0.504062    1.387774    0.551854    11.00000   -1.20000
AFIX   0
C23   1    0.103066    0.935317    0.472623    11.00000    0.02157    0.02579 =
         0.01526    0.00052    0.00683   -0.00430
C24   1   -0.087313   -0.420301    0.664104    11.00000    0.01963    0.02157 =
         0.01501   -0.00205    0.00754   -0.00167
C25   1    0.648369    1.585809    0.552811    11.00000    0.02394    0.04594 =
         0.03791   -0.00052    0.01221   -0.00941
HKLF 4


REM  umt_ob112_a.res in P2(1)/c
REM wR2 = 0.0805, GooF = S = 1.060, Restrained GooF = 1.060 for all data
REM R1 = 0.0364 for 4239 Fo > 4sig(Fo) and 0.0598 for all 5489 data
REM 342 parameters refined using 2 restraints

END

WGHT      0.0353      4.0866

REM Highest difference peak  1.080,  deepest hole -0.810,  1-sigma level  0.128
Q1    1   0.7296  1.5321  0.5561  11.00000  0.05    1.08
Q2    1   0.5732  0.8762  0.7076  11.00000  0.05    0.95
Q3    1   0.2196  0.0579  0.7178  11.00000  0.05    0.91
Q4    1   0.5330  0.8133  0.6805  11.00000  0.05    0.85
Q5    1   0.4845  0.8879  0.6897  11.00000  0.05    0.82
Q6    1   0.3328  0.0853  0.7399  11.00000  0.05    0.77
Q7    1   0.4982  1.0518  0.7021  11.00000  0.05    0.67
Q8    1   0.5210  0.8116  0.7095  11.00000  0.05    0.66
Q9    1   0.2271  0.2276  0.7413  11.00000  0.05    0.61
Q10   1   0.2127 -0.0845  0.7323  11.00000  0.05    0.59
Q11   1   0.5289  1.0398  0.6970  11.00000  0.05    0.57
Q12   1   0.3134 -0.1272  0.7267  11.00000  0.05    0.55
Q13   1   0.6190  1.5544  0.5203  11.00000  0.05    0.54
Q14   1   0.2091  0.0673  0.7498  11.00000  0.05    0.53
Q15   1   0.5217  0.7069  0.6986  11.00000  0.05    0.53
Q16   1   0.3107  0.2570  0.7260  11.00000  0.05    0.52
Q17   1   0.6092  1.4659  0.5140  11.00000  0.05    0.51
Q18   1   0.4745  0.9092  0.7181  11.00000  0.05    0.51
Q19   1   0.1700  0.3125  0.6398  11.00000  0.05    0.49
Q20   1   0.7697  1.1050  0.6718  11.00000  0.05    0.49
;
_shelx_res_checksum              68221
_olex2_submission_special_instructions 'No special instructions were received'
####################################################################### 
# 
# This file contains crystal structure data downloaded from the 
# Cambridge Structural Database (CSD) hosted by the Cambridge 
# Crystallographic Data Centre (CCDC).
# 
# Full information about CCDC data access policies and citation 
# guidelines are available at http://www.ccdc.cam.ac.uk/access/V1 
# 
# Audit and citation data items may have been added by the CCDC. 
# Please retain this information to preserve the provenance of 
# this file and to allow appropriate attribution of the data. 
# 
#######################################################################

data_umt_ob162
_database_code_depnum_ccdc_archive 'CCDC 2023092'
loop_
_audit_author_name
_audit_author_address
'Dan Decato'
;University of Montana
United States of America
;
_audit_update_record             
;
2023-01-30 deposited with the CCDC.	2023-07-20 downloaded from the CCDC.
;
_audit_creation_date             2020-05-21
_audit_creation_method           
;
Olex2 1.2
(compiled 2018.05.29 svn.r3508 for OlexSys, GUI svn.r5506)
;
_shelx_SHELXL_version_number     2018/3
_chemical_name_common            ?
_chemical_name_systematic        ?
_chemical_formula_moiety         'C25 H12 F9 N'
_chemical_formula_sum            'C25 H12 F9 N'
_chemical_formula_weight         497.36
_chemical_melting_point          ?
loop_
_atom_type_symbol
_atom_type_description
_atom_type_scat_dispersion_real
_atom_type_scat_dispersion_imag
_atom_type_scat_source
C C 0.0033 0.0016 'International Tables Vol C Tables 4.2.6.8 and 6.1.1.4'
H H 0.0000 0.0000 'International Tables Vol C Tables 4.2.6.8 and 6.1.1.4'
F F 0.0171 0.0103 'International Tables Vol C Tables 4.2.6.8 and 6.1.1.4'
N N 0.0061 0.0033 'International Tables Vol C Tables 4.2.6.8 and 6.1.1.4'

_shelx_space_group_comment       
;
The symmetry employed for this shelxl refinement is uniquely defined
by the following loop, which should always be used as a source of
symmetry information in preference to the above space-group names.
They are only intended as comments.
;
_space_group_crystal_system      triclinic
_space_group_IT_number           2
_space_group_name_H-M_alt        'P -1'
_space_group_name_Hall           '-P 1'
loop_
_space_group_symop_operation_xyz
'x, y, z'
'-x, -y, -z'

_cell_length_a                   7.9820(4)
_cell_length_b                   7.9889(4)
_cell_length_c                   17.3963(9)
_cell_angle_alpha                84.337(2)
_cell_angle_beta                 89.492(2)
_cell_angle_gamma                70.559(2)
_cell_volume                     1040.62(9)
_cell_formula_units_Z            2
_cell_measurement_reflns_used    9960
_cell_measurement_temperature    100
_cell_measurement_theta_max      27.442
_cell_measurement_theta_min      2.707
_shelx_estimated_absorpt_T_max   0.997
_shelx_estimated_absorpt_T_min   0.944
_exptl_absorpt_coefficient_mu    0.150
_exptl_absorpt_correction_T_max  0.7456
_exptl_absorpt_correction_T_min  0.7068
_exptl_absorpt_correction_type   multi-scan
_exptl_absorpt_process_details   
'SADABS-2016/2 (Bruker,2016/2) was used for absorption correction. wR2(int) was 0.0502 before and 0.0463 after correction. The Ratio of minimum to maximum transmission is 0.9480. The \l/2 correction factor is Not present.'
_exptl_absorpt_special_details   ?
_exptl_crystal_colour            colourless
_exptl_crystal_density_diffrn    1.587
_exptl_crystal_density_meas      ?
_exptl_crystal_density_method    ?
_exptl_crystal_description       Rod
_exptl_crystal_F_000             500
_exptl_crystal_size_max          0.39
_exptl_crystal_size_mid          0.07
_exptl_crystal_size_min          0.02
_exptl_transmission_factor_max   ?
_exptl_transmission_factor_min   ?
_diffrn_reflns_av_R_equivalents  0.0459
_diffrn_reflns_av_unetI/netI     0.0252
_diffrn_reflns_Laue_measured_fraction_full 0.999
_diffrn_reflns_Laue_measured_fraction_max 0.998
_diffrn_reflns_limit_h_max       10
_diffrn_reflns_limit_h_min       -10
_diffrn_reflns_limit_k_max       10
_diffrn_reflns_limit_k_min       -10
_diffrn_reflns_limit_l_max       22
_diffrn_reflns_limit_l_min       -22
_diffrn_reflns_number            47574
_diffrn_reflns_point_group_measured_fraction_full 0.999
_diffrn_reflns_point_group_measured_fraction_max 0.998
_diffrn_reflns_theta_full        25.242
_diffrn_reflns_theta_max         27.553
_diffrn_reflns_theta_min         2.707
_diffrn_ambient_temperature      100
_diffrn_detector                 'Bruker Photon-100 area detector'
_diffrn_detector_area_resol_mean 10.5
_diffrn_detector_type            'CMOS area detector'
_diffrn_measured_fraction_theta_full 0.999
_diffrn_measured_fraction_theta_max 0.998
_diffrn_measurement_device       'Fixed Chi Three-Circle Diffractometer'
_diffrn_measurement_device_type  'Bruker D8 VENTURE Duo'
_diffrn_measurement_method       '\w and \f scans'
_diffrn_radiation_monochromator  'TRIUMPH graphite'
_diffrn_radiation_probe          X-ray
_diffrn_radiation_type           MoK\a
_diffrn_radiation_wavelength     0.71073
_diffrn_source                   'sealed tube'
_diffrn_source_type              fine-focus
_diffrn_standards_number         0
_reflns_Friedel_coverage         0.000
_reflns_Friedel_fraction_full    .
_reflns_Friedel_fraction_max     .
_reflns_number_gt                3649
_reflns_number_total             4794
_reflns_special_details          
;
 Reflections were merged by SHELXL according to the crystal
 class for the calculation of statistics and refinement.
 
 _reflns_Friedel_fraction is defined as the number of unique
 Friedel pairs measured divided by the number that would be
 possible theoretically, ignoring centric projections and
 systematic absences.
;
_reflns_threshold_expression     'I > 2\s(I)'
_computing_cell_refinement       'SAINT V8.38A (BRUKER-AXS, 2016)'
_computing_data_collection       'APEX3 (Bruker-AXS, 2016)'
_computing_data_reduction        'SAINT V8.38A (BRUKER-AXS, 2016)'
_computing_molecular_graphics    'Olex2 (Dolomanov et al., 2009)'
_computing_publication_material  'Olex2 (Dolomanov et al., 2009)'
_computing_structure_refinement  'ShelXL (Sheldrick, 2015)'
_computing_structure_solution    'ShelXT (Sheldrick, 2015)'
_refine_diff_density_max         0.457
_refine_diff_density_min         -0.314
_refine_diff_density_rms         0.052
_refine_ls_extinction_coef       .
_refine_ls_extinction_method     none
_refine_ls_goodness_of_fit_ref   1.017
_refine_ls_hydrogen_treatment    mixed
_refine_ls_matrix_type           full
_refine_ls_number_parameters     352
_refine_ls_number_reflns         4794
_refine_ls_number_restraints     15
_refine_ls_R_factor_all          0.0600
_refine_ls_R_factor_gt           0.0390
_refine_ls_restrained_S_all      1.020
_refine_ls_shift/su_max          0.000
_refine_ls_shift/su_mean         0.000
_refine_ls_structure_factor_coef Fsqd
_refine_ls_weighting_details     
'w=1/[\s^2^(Fo^2^)+(0.0440P)^2^+0.5914P] where P=(Fo^2^+2Fc^2^)/3'
_refine_ls_weighting_scheme      calc
_refine_ls_wR_factor_gt          0.0892
_refine_ls_wR_factor_ref         0.0991
_refine_special_details          ?
_olex2_refinement_description    
;
1. Fixed Uiso
 At 1.2 times of:
  All C(H) groups
2. Restrained distances
 F8-C25 \\sim F9B-C25
 with sigma of 0.02
 F9-C25 \\sim F7B-C25
 with sigma of 0.02
 F7-C25 \\sim F8B-C25
 with sigma of 0.02
3. Uiso/Uaniso restraints and constraints
F9 \\sim F9B: within 2A with sigma of 0.04 and sigma for terminal atoms of 0.08
F8 \\sim F8B: within 2A with sigma of 0.04 and sigma for terminal atoms of 0.08
4. Others
 Sof(F7B)=Sof(F8B)=Sof(F9B)=1-FVAR(1)
 Sof(F7)=Sof(F8)=Sof(F9)=FVAR(1)
5.a Aromatic/amide H refined with riding coordinates:
 C3(H3), C5(H5), C10(H10), C12(H12), C13(H13), C14(H14), C18(H18), C20(H20),
 C21(H21), C22(H22)
;
_atom_sites_solution_hydrogens   mixed
_atom_sites_solution_primary     dual
_atom_sites_solution_secondary   ?
loop_
_atom_site_label
_atom_site_type_symbol
_atom_site_fract_x
_atom_site_fract_y
_atom_site_fract_z
_atom_site_U_iso_or_equiv
_atom_site_adp_type
_atom_site_occupancy
_atom_site_site_symmetry_order
_atom_site_calc_flag
_atom_site_refinement_flags_posn
_atom_site_refinement_flags_adp
_atom_site_refinement_flags_occupancy
_atom_site_disorder_assembly
_atom_site_disorder_group
F1 F 0.17744(13) 0.97515(12) 0.68610(5) 0.0264(2) Uani 1 1 d . . . . .
F2 F 0.16348(14) 1.00485(13) 0.56208(6) 0.0332(3) Uani 1 1 d . . . . .
F3 F 0.36014(14) 1.07613(13) 0.62137(7) 0.0362(3) Uani 1 1 d . . . . .
F4 F 0.85770(17) 0.62064(16) 0.12985(6) 0.0433(3) Uani 1 1 d . . . . .
F5 F 1.13841(15) 0.57900(14) 0.12168(6) 0.0384(3) Uani 1 1 d . . . . .
F6 F 0.97206(14) 0.78561(12) 0.18530(6) 0.0315(3) Uani 1 1 d . . . . .
F7 F 0.1886(6) -0.1431(12) 0.9017(11) 0.066(3) Uani 0.57(3) 1 d D . P A 1
F8 F 0.3362(10) -0.3197(9) 0.9937(5) 0.0330(13) Uani 0.57(3) 1 d D U P A 1
F9 F 0.3909(14) -0.3959(13) 0.8795(5) 0.056(2) Uani 0.57(3) 1 d D U P A 1
N1 N 0.77460(19) 0.25874(17) 0.61448(9) 0.0192(3) Uani 1 1 d . . . . .
H1A H 0.801(3) 0.192(3) 0.6569(12) 0.026(5) Uiso 1 1 d . . . . .
H1B H 0.854(3) 0.247(3) 0.5798(13) 0.034(6) Uiso 1 1 d . . . . .
C1 C 0.65492(19) 0.42628(19) 0.61752(8) 0.0136(3) Uani 1 1 d . . . . .
C2 C 0.63633(19) 0.55977(19) 0.55499(8) 0.0129(3) Uani 1 1 d . . . . .
C3 C 0.51109(19) 0.72891(19) 0.55776(8) 0.0138(3) Uani 1 1 d . . . . .
H3 H 0.497732 0.817614 0.515486 0.017 Uiso 1 1 calc R . . . .
C4 C 0.40543(19) 0.76889(19) 0.62194(8) 0.0140(3) Uani 1 1 d . . . . .
C5 C 0.42085(19) 0.63918(19) 0.68345(8) 0.0140(3) Uani 1 1 d . . . . .
H5 H 0.347889 0.667329 0.727002 0.017 Uiso 1 1 calc R . . . .
C6 C 0.54332(19) 0.46746(19) 0.68146(8) 0.0138(3) Uani 1 1 d . . . . .
C7 C 0.7481(2) 0.51669(19) 0.48986(8) 0.0148(3) Uani 1 1 d . . . . .
C8 C 0.8447(2) 0.47170(19) 0.43721(9) 0.0156(3) Uani 1 1 d . . . . .
C9 C 0.95477(19) 0.42131(19) 0.37185(8) 0.0144(3) Uani 1 1 d . . . . .
C10 C 0.92885(19) 0.53911(19) 0.30465(8) 0.0148(3) Uani 1 1 d . . . . .
H10 H 0.838690 0.652814 0.302098 0.018 Uiso 1 1 calc R . . . .
C11 C 1.0354(2) 0.48932(19) 0.24158(8) 0.0153(3) Uani 1 1 d . . . . .
C12 C 1.1672(2) 0.3234(2) 0.24398(9) 0.0165(3) Uani 1 1 d . . . . .
H12 H 1.239376 0.290841 0.200527 0.020 Uiso 1 1 calc R . . . .
C13 C 1.1925(2) 0.2055(2) 0.31047(9) 0.0182(3) Uani 1 1 d . . . . .
H13 H 1.281824 0.091401 0.312333 0.022 Uiso 1 1 calc R . . . .
C14 C 1.0881(2) 0.2534(2) 0.37419(9) 0.0169(3) Uani 1 1 d . . . . .
H14 H 1.106891 0.172335 0.419592 0.020 Uiso 1 1 calc R . . . .
C15 C 0.5574(2) 0.32925(19) 0.74302(8) 0.0156(3) Uani 1 1 d . . . . .
C16 C 0.5736(2) 0.20735(19) 0.79154(9) 0.0165(3) Uani 1 1 d . . . . .
C17 C 0.5926(2) 0.06078(19) 0.85003(8) 0.0166(3) Uani 1 1 d . . . . .
C18 C 0.4633(2) -0.0222(2) 0.85633(9) 0.0186(3) Uani 1 1 d . . . . .
H18 H 0.362210 0.018233 0.822354 0.022 Uiso 1 1 calc R . . . .
C19 C 0.4837(2) -0.1647(2) 0.91278(9) 0.0202(3) Uani 1 1 d . . . . .
C20 C 0.6309(2) -0.2254(2) 0.96257(9) 0.0224(4) Uani 1 1 d . . . . .
H20 H 0.643363 -0.322131 1.001044 0.027 Uiso 1 1 calc R . . . .
C21 C 0.7596(2) -0.1442(2) 0.95584(9) 0.0238(4) Uani 1 1 d . . . . .
H21 H 0.861035 -0.185913 0.989668 0.029 Uiso 1 1 calc R . . . .
C22 C 0.7415(2) -0.0021(2) 0.89991(9) 0.0207(3) Uani 1 1 d . . . . .
H22 H 0.830682 0.052593 0.895582 0.025 Uiso 1 1 calc R . . . .
C23 C 0.2779(2) 0.9535(2) 0.62342(9) 0.0185(3) Uani 1 1 d . . . . .
C24 C 1.0022(2) 0.6165(2) 0.16963(9) 0.0222(3) Uani 1 1 d . . . . .
C25 C 0.3483(2) -0.2576(2) 0.91750(11) 0.0293(4) Uani 1 1 d D . . . .
F7B F 0.2051(9) -0.1828(10) 0.8636(8) 0.0439(18) Uani 0.43(3) 1 d D . P A 2
F8B F 0.286(3) -0.289(2) 0.9818(8) 0.060(3) Uani 0.43(3) 1 d D U P A 2
F9B F 0.4115(13) -0.4197(11) 0.8884(7) 0.039(2) Uani 0.43(3) 1 d D U P A 2

loop_
_atom_site_aniso_label
_atom_site_aniso_U_11
_atom_site_aniso_U_22
_atom_site_aniso_U_33
_atom_site_aniso_U_23
_atom_site_aniso_U_13
_atom_site_aniso_U_12
F1 0.0276(5) 0.0201(5) 0.0230(5) -0.0029(4) 0.0107(4) 0.0033(4)
F2 0.0317(6) 0.0286(5) 0.0229(5) 0.0009(4) -0.0055(4) 0.0108(4)
F3 0.0314(6) 0.0134(5) 0.0637(8) -0.0064(5) 0.0124(5) -0.0069(4)
F4 0.0501(7) 0.0531(8) 0.0285(6) 0.0172(5) -0.0175(5) -0.0248(6)
F5 0.0459(7) 0.0293(6) 0.0286(6) 0.0043(4) 0.0253(5) -0.0001(5)
F6 0.0397(6) 0.0150(5) 0.0337(6) 0.0038(4) 0.0122(5) -0.0031(4)
F7 0.0222(14) 0.048(3) 0.121(8) 0.046(4) -0.017(2) -0.0161(15)
F8 0.046(3) 0.031(2) 0.031(2) -0.0045(13) 0.0173(16) -0.0243(18)
F9 0.094(5) 0.084(4) 0.026(2) -0.023(2) 0.024(3) -0.072(4)
N1 0.0201(7) 0.0141(6) 0.0186(7) 0.0007(5) 0.0052(6) -0.0003(5)
C1 0.0135(7) 0.0120(7) 0.0158(7) -0.0028(5) 0.0004(6) -0.0045(6)
C2 0.0129(7) 0.0154(7) 0.0108(7) -0.0023(5) 0.0006(5) -0.0051(6)
C3 0.0142(7) 0.0141(7) 0.0127(7) 0.0008(5) -0.0004(5) -0.0049(6)
C4 0.0133(7) 0.0128(7) 0.0155(7) -0.0016(5) 0.0002(6) -0.0036(6)
C5 0.0136(7) 0.0161(7) 0.0126(7) -0.0029(5) 0.0019(5) -0.0049(6)
C6 0.0145(7) 0.0133(7) 0.0134(7) -0.0003(5) -0.0001(5) -0.0047(6)
C7 0.0158(7) 0.0143(7) 0.0144(7) -0.0003(5) -0.0004(6) -0.0052(6)
C8 0.0159(7) 0.0157(7) 0.0157(7) -0.0008(6) 0.0003(6) -0.0060(6)
C9 0.0128(7) 0.0176(7) 0.0143(7) -0.0036(6) 0.0018(5) -0.0064(6)
C10 0.0122(7) 0.0134(7) 0.0175(7) -0.0032(5) 0.0026(6) -0.0023(5)
C11 0.0156(7) 0.0160(7) 0.0152(7) -0.0018(6) 0.0024(6) -0.0062(6)
C12 0.0152(7) 0.0174(7) 0.0169(7) -0.0054(6) 0.0054(6) -0.0043(6)
C13 0.0163(7) 0.0135(7) 0.0225(8) -0.0040(6) 0.0022(6) -0.0013(6)
C14 0.0176(7) 0.0169(7) 0.0158(7) 0.0001(6) 0.0000(6) -0.0057(6)
C15 0.0158(7) 0.0153(7) 0.0154(7) -0.0031(6) 0.0026(6) -0.0042(6)
C16 0.0161(7) 0.0150(7) 0.0165(7) -0.0034(6) 0.0038(6) -0.0025(6)
C17 0.0222(8) 0.0114(7) 0.0134(7) -0.0016(5) 0.0069(6) -0.0020(6)
C18 0.0183(8) 0.0138(7) 0.0190(8) -0.0003(6) 0.0041(6) 0.0002(6)
C19 0.0226(8) 0.0130(7) 0.0228(8) -0.0015(6) 0.0094(6) -0.0031(6)
C20 0.0343(9) 0.0132(7) 0.0160(8) 0.0020(6) 0.0054(7) -0.0043(7)
C21 0.0300(9) 0.0213(8) 0.0175(8) 0.0021(6) -0.0040(7) -0.0060(7)
C22 0.0263(8) 0.0187(8) 0.0183(8) -0.0014(6) 0.0017(6) -0.0090(7)
C23 0.0188(8) 0.0163(7) 0.0180(8) -0.0011(6) 0.0049(6) -0.0030(6)
C24 0.0226(8) 0.0210(8) 0.0202(8) 0.0005(6) 0.0059(7) -0.0043(7)
C25 0.0273(9) 0.0224(9) 0.0358(10) 0.0069(8) 0.0056(8) -0.0080(7)
F7B 0.0284(18) 0.040(2) 0.065(4) 0.018(3) -0.009(2) -0.0190(16)
F8B 0.086(8) 0.097(7) 0.034(4) -0.029(4) 0.038(5) -0.076(6)
F9B 0.033(3) 0.022(3) 0.066(5) -0.022(2) 0.004(3) -0.009(2)

_geom_special_details            
;
 All esds (except the esd in the dihedral angle between two l.s. planes)
 are estimated using the full covariance matrix.  The cell esds are taken
 into account individually in the estimation of esds in distances, angles
 and torsion angles; correlations between esds in cell parameters are only
 used when they are defined by crystal symmetry.  An approximate (isotropic)
 treatment of cell esds is used for estimating esds involving l.s. planes.
;
loop_
_geom_bond_atom_site_label_1
_geom_bond_atom_site_label_2
_geom_bond_distance
_geom_bond_site_symmetry_2
_geom_bond_publ_flag
F1 C23 1.3385(17) . ?
F2 C23 1.3501(18) . ?
F3 C23 1.3466(19) . ?
F4 C24 1.339(2) . ?
F5 C24 1.3359(18) . ?
F6 C24 1.3464(19) . ?
F7 C25 1.310(5) . ?
F8 C25 1.384(7) . ?
F9 C25 1.290(8) . ?
N1 C1 1.3670(19) . ?
C1 C2 1.418(2) . ?
C1 C6 1.414(2) . ?
C2 C3 1.393(2) . ?
C2 C7 1.433(2) . ?
C3 C4 1.391(2) . ?
C4 C5 1.390(2) . ?
C4 C23 1.490(2) . ?
C5 C6 1.398(2) . ?
C6 C15 1.437(2) . ?
C7 C8 1.196(2) . ?
C8 C9 1.436(2) . ?
C9 C10 1.397(2) . ?
C9 C14 1.405(2) . ?
C10 C11 1.389(2) . ?
C11 C12 1.388(2) . ?
C11 C24 1.498(2) . ?
C12 C13 1.389(2) . ?
C13 C14 1.387(2) . ?
C15 C16 1.197(2) . ?
C16 C17 1.442(2) . ?
C17 C18 1.399(2) . ?
C17 C22 1.397(2) . ?
C18 C19 1.395(2) . ?
C19 C20 1.386(2) . ?
C19 C25 1.499(2) . ?
C20 C21 1.385(2) . ?
C21 C22 1.390(2) . ?
C25 F7B 1.412(7) . ?
C25 F8B 1.258(11) . ?
C25 F9B 1.371(8) . ?

loop_
_geom_angle_atom_site_label_1
_geom_angle_atom_site_label_2
_geom_angle_atom_site_label_3
_geom_angle
_geom_angle_site_symmetry_1
_geom_angle_site_symmetry_3
_geom_angle_publ_flag
N1 C1 C2 120.28(13) . . ?
N1 C1 C6 120.73(13) . . ?
C6 C1 C2 118.95(13) . . ?
C1 C2 C7 118.75(13) . . ?
C3 C2 C1 119.92(13) . . ?
C3 C2 C7 121.33(13) . . ?
C4 C3 C2 120.49(13) . . ?
C3 C4 C23 118.51(13) . . ?
C5 C4 C3 120.34(13) . . ?
C5 C4 C23 121.14(13) . . ?
C4 C5 C6 120.26(13) . . ?
C1 C6 C15 118.65(13) . . ?
C5 C6 C1 120.01(13) . . ?
C5 C6 C15 121.34(13) . . ?
C8 C7 C2 176.57(16) . . ?
C7 C8 C9 177.66(16) . . ?
C10 C9 C8 120.06(13) . . ?
C10 C9 C14 119.17(13) . . ?
C14 C9 C8 120.77(13) . . ?
C11 C10 C9 119.76(13) . . ?
C10 C11 C24 118.67(13) . . ?
C12 C11 C10 121.01(14) . . ?
C12 C11 C24 120.30(13) . . ?
C11 C12 C13 119.39(14) . . ?
C14 C13 C12 120.38(14) . . ?
C13 C14 C9 120.28(14) . . ?
C16 C15 C6 176.37(16) . . ?
C15 C16 C17 179.8(2) . . ?
C18 C17 C16 120.09(14) . . ?
C22 C17 C16 120.56(14) . . ?
C22 C17 C18 119.33(14) . . ?
C19 C18 C17 119.63(15) . . ?
C18 C19 C25 119.48(15) . . ?
C20 C19 C18 120.79(15) . . ?
C20 C19 C25 119.69(14) . . ?
C21 C20 C19 119.54(14) . . ?
C20 C21 C22 120.43(15) . . ?
C21 C22 C17 120.27(15) . . ?
F1 C23 F2 105.98(12) . . ?
F1 C23 F3 106.36(13) . . ?
F1 C23 C4 113.55(12) . . ?
F2 C23 C4 112.68(13) . . ?
F3 C23 F2 105.25(12) . . ?
F3 C23 C4 112.38(13) . . ?
F4 C24 F6 105.47(13) . . ?
F4 C24 C11 112.07(13) . . ?
F5 C24 F4 107.57(14) . . ?
F5 C24 F6 105.99(13) . . ?
F5 C24 C11 113.20(13) . . ?
F6 C24 C11 112.04(13) . . ?
F7 C25 F8 102.6(7) . . ?
F7 C25 C19 110.6(3) . . ?
F8 C25 C19 108.8(4) . . ?
F9 C25 F7 115.0(7) . . ?
F9 C25 F8 106.0(6) . . ?
F9 C25 C19 113.0(4) . . ?
F7B C25 C19 114.1(3) . . ?
F8B C25 C19 119.7(7) . . ?
F8B C25 F7B 108.0(7) . . ?
F8B C25 F9B 105.0(8) . . ?
F9B C25 C19 111.3(5) . . ?
F9B C25 F7B 95.7(6) . . ?

_shelx_res_file                  
;
TITL umt_ob162_a.res in P-1
    umt_ob162.res
    created by SHELXL-2018/3 at 10:26:02 on 21-May-2020
REM Old TITL UMT_OB162 in P-1
REM SHELXT solution in P-1: R1 0.177, Rweak 0.009, Alpha 0.036
REM <I/s> 0.000 for 0 systematic absences, Orientation as input
REM Formula found by SHELXT: C23 N3 F9
CELL 0.71073 7.982 7.9889 17.3963 84.337 89.492 70.559
ZERR 2 0.0004 0.0004 0.0009 0.002 0.002 0.002
LATT 1
SFAC C H F N
UNIT 50 24 18 2
SADI F8 C25 F9B C25
SADI F9 C25 F7B C25
SADI F7 C25 F8B C25
SIMU F9 F9B
SIMU F8 F8B

L.S. 20
PLAN  20
SIZE 0.02 0.07 0.39
TEMP -173.15
BOND
list 4
fmap 2 53
ACTA
REM <olex2.extras>
REM <HklSrc "%.\\UMT_OB162.hkl">
REM </olex2.extras>

WGHT    0.044000    0.591400
FVAR       0.60999   0.56936
F1    3    0.177441    0.975152    0.686103    11.00000    0.02763    0.02010 =
         0.02295   -0.00290    0.01070    0.00328
F2    3    0.163476    1.004845    0.562078    11.00000    0.03166    0.02860 =
         0.02286    0.00092   -0.00551    0.01084
F3    3    0.360140    1.076126    0.621370    11.00000    0.03138    0.01336 =
         0.06374   -0.00638    0.01237   -0.00687
F4    3    0.857698    0.620641    0.129849    11.00000    0.05006    0.05309 =
         0.02846    0.01724   -0.01753   -0.02482
F5    3    1.138407    0.578997    0.121679    11.00000    0.04590    0.02934 =
         0.02865    0.00427    0.02528   -0.00014
F6    3    0.972056    0.785612    0.185301    11.00000    0.03970    0.01496 =
         0.03371    0.00379    0.01216   -0.00312
PART 1
F7    3    0.188591   -0.143078    0.901682    21.00000    0.02224    0.04777 =
         0.12135    0.04572   -0.01651   -0.01612
F8    3    0.336226   -0.319695    0.993750    21.00000    0.04632    0.03065 =
         0.03053   -0.00447    0.01729   -0.02435
F9    3    0.390922   -0.395881    0.879459    21.00000    0.09413    0.08355 =
         0.02592   -0.02300    0.02395   -0.07207
PART 0
N1    4    0.774605    0.258738    0.614482    11.00000    0.02008    0.01411 =
         0.01863    0.00074    0.00520   -0.00030
H1A   2    0.800592    0.191796    0.656939    11.00000    0.02593
H1B   2    0.853622    0.246927    0.579789    11.00000    0.03362
C1    1    0.654922    0.426279    0.617519    11.00000    0.01348    0.01205 =
         0.01581   -0.00280    0.00043   -0.00454
C2    1    0.636331    0.559774    0.554994    11.00000    0.01292    0.01535 =
         0.01082   -0.00229    0.00059   -0.00506
C3    1    0.511085    0.728914    0.557756    11.00000    0.01422    0.01409 =
         0.01268    0.00079   -0.00042   -0.00490
AFIX  43
H3    2    0.497732    0.817614    0.515486    11.00000   -1.20000
AFIX   0
C4    1    0.405434    0.768891    0.621944    11.00000    0.01326    0.01277 =
         0.01547   -0.00158    0.00015   -0.00358
C5    1    0.420852    0.639182    0.683446    11.00000    0.01355    0.01607 =
         0.01255   -0.00289    0.00188   -0.00488
AFIX  43
H5    2    0.347889    0.667329    0.727002    11.00000   -1.20000
AFIX   0
C6    1    0.543315    0.467456    0.681459    11.00000    0.01452    0.01329 =
         0.01342   -0.00025   -0.00014   -0.00472
C7    1    0.748071    0.516686    0.489856    11.00000    0.01584    0.01426 =
         0.01436   -0.00030   -0.00037   -0.00524
C8    1    0.844737    0.471699    0.437206    11.00000    0.01591    0.01569 =
         0.01569   -0.00081    0.00025   -0.00600
C9    1    0.954766    0.421315    0.371852    11.00000    0.01275    0.01763 =
         0.01433   -0.00360    0.00184   -0.00639
C10   1    0.928849    0.539107    0.304646    11.00000    0.01218    0.01343 =
         0.01750   -0.00318    0.00255   -0.00233
AFIX  43
H10   2    0.838690    0.652814    0.302098    11.00000   -1.20000
AFIX   0
C11   1    1.035405    0.489323    0.241579    11.00000    0.01559    0.01599 =
         0.01516   -0.00181    0.00243   -0.00625
C12   1    1.167171    0.323433    0.243976    11.00000    0.01517    0.01740 =
         0.01686   -0.00541    0.00537   -0.00432
AFIX  43
H12   2    1.239376    0.290841    0.200527    11.00000   -1.20000
AFIX   0
C13   1    1.192497    0.205523    0.310470    11.00000    0.01628    0.01352 =
         0.02250   -0.00402    0.00225   -0.00134
AFIX  43
H13   2    1.281824    0.091401    0.312333    11.00000   -1.20000
AFIX   0
C14   1    1.088115    0.253420    0.374186    11.00000    0.01761    0.01687 =
         0.01585    0.00009    0.00002   -0.00574
AFIX  43
H14   2    1.106891    0.172335    0.419592    11.00000   -1.20000
AFIX   0
C15   1    0.557357    0.329252    0.743024    11.00000    0.01581    0.01528 =
         0.01538   -0.00307    0.00257   -0.00420
C16   1    0.573582    0.207354    0.791536    11.00000    0.01612    0.01504 =
         0.01655   -0.00340    0.00383   -0.00249
C17   1    0.592645    0.060775    0.850032    11.00000    0.02222    0.01138 =
         0.01336   -0.00160    0.00688   -0.00202
C18   1    0.463337   -0.022212    0.856331    11.00000    0.01827    0.01384 =
         0.01903   -0.00035    0.00414    0.00021
AFIX  43
H18   2    0.362210    0.018233    0.822354    11.00000   -1.20000
AFIX   0
C19   1    0.483688   -0.164679    0.912776    11.00000    0.02255    0.01295 =
         0.02277   -0.00153    0.00943   -0.00311
C20   1    0.630900   -0.225440    0.962571    11.00000    0.03430    0.01325 =
         0.01597    0.00200    0.00536   -0.00431
AFIX  43
H20   2    0.643363   -0.322131    1.001044    11.00000   -1.20000
AFIX   0
C21   1    0.759647   -0.144214    0.955841    11.00000    0.03004    0.02129 =
         0.01748    0.00215   -0.00396   -0.00602
AFIX  43
H21   2    0.861035   -0.185913    0.989668    11.00000   -1.20000
AFIX   0
C22   1    0.741497   -0.002058    0.899909    11.00000    0.02625    0.01872 =
         0.01827   -0.00143    0.00171   -0.00905
AFIX  43
H22   2    0.830682    0.052593    0.895582    11.00000   -1.20000
AFIX   0
C23   1    0.277907    0.953464    0.623417    11.00000    0.01878    0.01625 =
         0.01795   -0.00108    0.00486   -0.00296
C24   1    1.002150    0.616505    0.169628    11.00000    0.02263    0.02100 =
         0.02017    0.00055    0.00595   -0.00432
C25   1    0.348259   -0.257574    0.917498    11.00000    0.02728    0.02236 =
         0.03580    0.00690    0.00561   -0.00802
PART 2
F7B   3    0.205131   -0.182844    0.863631   -21.00000    0.02843    0.03961 =
         0.06467    0.01809   -0.00870   -0.01905
F8B   3    0.285733   -0.288840    0.981841   -21.00000    0.08614    0.09698 =
         0.03420   -0.02907    0.03808   -0.07564
F9B   3    0.411543   -0.419740    0.888377   -21.00000    0.03299    0.02208 =
         0.06633   -0.02162    0.00372   -0.00933
HKLF 4


REM  umt_ob162_a.res in P-1
REM wR2 = 0.0991, GooF = S = 1.017, Restrained GooF = 1.020 for all data
REM R1 = 0.0390 for 3649 Fo > 4sig(Fo) and 0.0600 for all 4794 data
REM 352 parameters refined using 15 restraints

END

WGHT      0.0439      0.5933

REM Highest difference peak  0.457,  deepest hole -0.314,  1-sigma level  0.052
Q1    1   0.9379  0.5223  0.1130  11.00000  0.05    0.46
Q2    1   0.3399  0.8561  0.6208  11.00000  0.05    0.39
Q3    1   0.4963  0.5612  0.6814  11.00000  0.05    0.37
Q4    1   0.4185 -0.2049  0.9136  11.00000  0.05    0.36
Q5    1   0.9615  0.4794  0.3421  11.00000  0.05    0.35
Q6    1   1.0226  0.5480  0.2075  11.00000  0.05    0.35
Q7    1   0.6717  0.5028  0.5951  11.00000  0.05    0.32
Q8    1   0.3924  0.6996  0.6473  11.00000  0.05    0.31
Q9    1   0.5343  0.3923  0.7070  11.00000  0.05    0.31
Q10   1   0.4259  0.7157  0.6540  11.00000  0.05    0.31
Q11   1   0.6152  0.4556  0.6584  11.00000  0.05    0.30
Q12   1   0.6733  0.0144  0.8627  11.00000  0.05    0.28
Q13   1   1.0924  0.4154  0.2414  11.00000  0.05    0.28
Q14   1   1.1927  0.2763  0.2840  11.00000  0.05    0.28
Q15   1   0.5605  0.4143  0.7159  11.00000  0.05    0.28
Q16   1   0.5862  0.6467  0.5585  11.00000  0.05    0.27
Q17   1   0.4822 -0.1104  0.8852  11.00000  0.05    0.27
Q18   1   0.9943  0.5193  0.2744  11.00000  0.05    0.27
Q19   1   1.1301  0.2346  0.3412  11.00000  0.05    0.27
Q20   1   0.5336  0.0211  0.8555  11.00000  0.05    0.26
;
_shelx_res_checksum              69524
_olex2_submission_special_instructions 'No special instructions were received'
####################################################################### 
# 
# This file contains crystal structure data downloaded from the 
# Cambridge Structural Database (CSD) hosted by the Cambridge 
# Crystallographic Data Centre (CCDC).
# 
# Full information about CCDC data access policies and citation 
# guidelines are available at http://www.ccdc.cam.ac.uk/access/V1 
# 
# Audit and citation data items may have been added by the CCDC. 
# Please retain this information to preserve the provenance of 
# this file and to allow appropriate attribution of the data. 
# 
#######################################################################

data_umt_ob229f
_database_code_depnum_ccdc_archive 'CCDC 2238835'
loop_
_audit_author_name
_audit_author_address
'Dan Decato'
;University of Montana
United States of America
;
_audit_update_record             
;
2023-01-30 deposited with the CCDC.	2023-07-20 downloaded from the CCDC.
;
_audit_creation_date             2021-01-21
_audit_creation_method           
;
Olex2 1.2
(compiled 2018.05.29 svn.r3508 for OlexSys, GUI svn.r5506)
;
_shelx_SHELXL_version_number     2018/3
_chemical_name_common            ?
_chemical_name_systematic        ?
_chemical_formula_moiety         'C25 H13 F6 I2 N'
_chemical_formula_sum            'C25 H13 F6 I2 N'
_chemical_formula_weight         695.16
_chemical_melting_point          ?
loop_
_atom_type_symbol
_atom_type_description
_atom_type_scat_dispersion_real
_atom_type_scat_dispersion_imag
_atom_type_scat_source
C C 0.0033 0.0016 'International Tables Vol C Tables 4.2.6.8 and 6.1.1.4'
H H 0.0000 0.0000 'International Tables Vol C Tables 4.2.6.8 and 6.1.1.4'
F F 0.0171 0.0103 'International Tables Vol C Tables 4.2.6.8 and 6.1.1.4'
I I -0.4742 1.8119 'International Tables Vol C Tables 4.2.6.8 and 6.1.1.4'
N N 0.0061 0.0033 'International Tables Vol C Tables 4.2.6.8 and 6.1.1.4'

_shelx_space_group_comment       
;
The symmetry employed for this shelxl refinement is uniquely defined
by the following loop, which should always be used as a source of
symmetry information in preference to the above space-group names.
They are only intended as comments.
;
_space_group_crystal_system      monoclinic
_space_group_IT_number           14
_space_group_name_H-M_alt        'P 1 21/n 1'
_space_group_name_Hall           '-P 2yn'
loop_
_space_group_symop_operation_xyz
'x, y, z'
'-x+1/2, y+1/2, -z+1/2'
'-x, -y, -z'
'x-1/2, -y-1/2, z-1/2'

_cell_length_a                   18.182(4)
_cell_length_b                   4.5894(10)
_cell_length_c                   29.337(6)
_cell_angle_alpha                90
_cell_angle_beta                 106.945(4)
_cell_angle_gamma                90
_cell_volume                     2341.8(9)
_cell_formula_units_Z            4
_cell_measurement_reflns_used    9068
_cell_measurement_temperature    100
_cell_measurement_theta_max      25.032
_cell_measurement_theta_min      2.757
_shelx_estimated_absorpt_T_max   0.973
_shelx_estimated_absorpt_T_min   0.399
_exptl_absorpt_coefficient_mu    2.747
_exptl_absorpt_correction_T_max  0.7452
_exptl_absorpt_correction_T_min  0.5340
_exptl_absorpt_correction_type   multi-scan
_exptl_absorpt_process_details   
'SADABS-2016/2 (Bruker,2016/2) was used for absorption correction. wR2(int) was 0.0853 before and 0.0601 after correction. The Ratio of minimum to maximum transmission is 0.7166. The \l/2 correction factor is Not present.'
_exptl_absorpt_special_details   ?
_exptl_crystal_colour            yellow
_exptl_crystal_colour_primary    yellow
_exptl_crystal_density_diffrn    1.972
_exptl_crystal_density_meas      ?
_exptl_crystal_density_method    ?
_exptl_crystal_description       plank
_exptl_crystal_F_000             1320
_exptl_crystal_size_max          0.41
_exptl_crystal_size_mid          0.12
_exptl_crystal_size_min          0.01
_exptl_transmission_factor_max   ?
_exptl_transmission_factor_min   ?
_diffrn_reflns_av_R_equivalents  0.0532
_diffrn_reflns_av_unetI/netI     0.0463
_diffrn_reflns_Laue_measured_fraction_full 0.995
_diffrn_reflns_Laue_measured_fraction_max 0.995
_diffrn_reflns_limit_h_max       21
_diffrn_reflns_limit_h_min       -20
_diffrn_reflns_limit_k_max       5
_diffrn_reflns_limit_k_min       -5
_diffrn_reflns_limit_l_max       34
_diffrn_reflns_limit_l_min       -34
_diffrn_reflns_number            19640
_diffrn_reflns_point_group_measured_fraction_full 0.995
_diffrn_reflns_point_group_measured_fraction_max 0.995
_diffrn_reflns_theta_full        25.078
_diffrn_reflns_theta_max         25.078
_diffrn_reflns_theta_min         2.757
_diffrn_ambient_temperature      100
_diffrn_detector                 'Bruker Photon-100 area detector'
_diffrn_detector_area_resol_mean 10.5
_diffrn_detector_type            'CMOS area detector'
_diffrn_measured_fraction_theta_full 0.995
_diffrn_measured_fraction_theta_max 0.995
_diffrn_measurement_device       'Fixed Chi Three-Circle Diffractometer'
_diffrn_measurement_device_type  'Bruker D8 VENTURE Duo'
_diffrn_measurement_method       '\w and \f scans'
_diffrn_radiation_monochromator  'TRIUMPH graphite'
_diffrn_radiation_probe          X-ray
_diffrn_radiation_type           MoK\a
_diffrn_radiation_wavelength     0.71073
_diffrn_source                   'sealed tube'
_diffrn_source_type              fine-focus
_diffrn_standards_number         0
_reflns_Friedel_coverage         0.000
_reflns_Friedel_fraction_full    .
_reflns_Friedel_fraction_max     .
_reflns_number_gt                3377
_reflns_number_total             4155
_reflns_special_details          
;
 Reflections were merged by SHELXL according to the crystal
 class for the calculation of statistics and refinement.
 
 _reflns_Friedel_fraction is defined as the number of unique
 Friedel pairs measured divided by the number that would be
 possible theoretically, ignoring centric projections and
 systematic absences.
;
_reflns_threshold_expression     'I > 2\s(I)'
_computing_cell_refinement       'SAINT V8.38A (BRUKER-AXS, 2016)'
_computing_data_collection       'APEX3 (Bruker-AXS, 2016)'
_computing_data_reduction        'SAINT V8.38A (BRUKER-AXS, 2016)'
_computing_molecular_graphics    'Olex2 (Dolomanov et al., 2009)'
_computing_publication_material  'Olex2 (Dolomanov et al., 2009)'
_computing_structure_refinement  'ShelXL (Sheldrick, 2015)'
_computing_structure_solution    'ShelXT (Sheldrick, 2015)'
_refine_diff_density_max         1.377
_refine_diff_density_min         -0.972
_refine_diff_density_rms         0.131
_refine_ls_extinction_coef       .
_refine_ls_extinction_method     none
_refine_ls_goodness_of_fit_ref   1.179
_refine_ls_hydrogen_treatment    mixed
_refine_ls_matrix_type           full
_refine_ls_number_parameters     316
_refine_ls_number_reflns         4155
_refine_ls_number_restraints     2
_refine_ls_R_factor_all          0.0587
_refine_ls_R_factor_gt           0.0413
_refine_ls_restrained_S_all      1.178
_refine_ls_shift/su_max          0.001
_refine_ls_shift/su_mean         0.000
_refine_ls_structure_factor_coef Fsqd
_refine_ls_weighting_details     
'w=1/[\s^2^(Fo^2^)+(0.0054P)^2^+13.3860P] where P=(Fo^2^+2Fc^2^)/3'
_refine_ls_weighting_scheme      calc
_refine_ls_wR_factor_gt          0.0775
_refine_ls_wR_factor_ref         0.0817
_refine_special_details          ?
_olex2_refinement_description    
;
1. Fixed Uiso
 At 1.2 times of:
  All C(H) groups
 At 1.5 times of:
  All C(H,H,H) groups
2. Restrained distances
 N1-H1A = N1-H1B
 0.87 with sigma of 0.02
3.a Aromatic/amide H refined with riding coordinates:
 C2(H2), C3(H3), C5(H5), C11(H11), C13(H13), C19(H19), C20(H20), C22(H22)
3.b Idealised Me refined as rotating group:
 C24(H24A,H24B,H24C)
;
_atom_sites_solution_hydrogens   mixed
_atom_sites_solution_primary     dual
_atom_sites_solution_secondary   ?
loop_
_atom_site_label
_atom_site_type_symbol
_atom_site_fract_x
_atom_site_fract_y
_atom_site_fract_z
_atom_site_U_iso_or_equiv
_atom_site_adp_type
_atom_site_occupancy
_atom_site_site_symmetry_order
_atom_site_calc_flag
_atom_site_refinement_flags_posn
_atom_site_refinement_flags_adp
_atom_site_refinement_flags_occupancy
_atom_site_disorder_assembly
_atom_site_disorder_group
I1 I 0.82942(2) 0.45732(9) 0.29402(2) 0.02518(12) Uani 1 1 d . . . . .
I2 I 0.51525(3) -0.25839(10) 0.27207(2) 0.02606(12) Uani 1 1 d . . . . .
F1 F 1.1256(2) 1.3486(10) 0.42952(14) 0.0444(12) Uani 1 1 d . . . . .
F2 F 1.1238(2) 1.0112(9) 0.47984(14) 0.0428(11) Uani 1 1 d . . . . .
F3 F 1.0490(2) 1.3780(9) 0.47285(14) 0.0386(10) Uani 1 1 d . . . . .
F4 F 0.2264(2) -0.8198(8) 0.35997(16) 0.0437(11) Uani 1 1 d . . . . .
F5 F 0.1711(2) -0.4305(9) 0.32646(13) 0.0379(10) Uani 1 1 d . . . . .
F6 F 0.2445(2) -0.4184(9) 0.39827(13) 0.0359(10) Uani 1 1 d . . . . .
N1 N 0.6584(3) 0.2704(13) 0.36134(18) 0.0230(12) Uani 1 1 d D . . . .
C1 C 0.9117(3) 0.7008(13) 0.3455(2) 0.0203(14) Uani 1 1 d . . . . .
C2 C 0.9802(3) 0.7643(15) 0.3369(2) 0.0245(14) Uani 1 1 d . . . . .
H2 H 0.990525 0.693212 0.308982 0.029 Uiso 1 1 calc R . . . .
C3 C 1.0342(4) 0.9338(15) 0.3694(2) 0.0263(15) Uani 1 1 d . . . . .
H3 H 1.081325 0.984004 0.363471 0.032 Uiso 1 1 calc R . . . .
C4 C 1.0187(3) 1.0286(14) 0.4105(2) 0.0217(14) Uani 1 1 d . . . . .
C5 C 0.9501(3) 0.9634(14) 0.4192(2) 0.0210(14) Uani 1 1 d . . . . .
H5 H 0.940083 1.033847 0.447252 0.025 Uiso 1 1 calc R . . . .
C6 C 0.8947(3) 0.7928(14) 0.3866(2) 0.0217(14) Uani 1 1 d . . . . .
C7 C 0.8250(3) 0.7267(15) 0.3975(2) 0.0227(14) Uani 1 1 d . . . . .
C8 C 0.7699(4) 0.6762(14) 0.4108(2) 0.0238(15) Uani 1 1 d . . . . .
C9 C 0.7035(3) 0.6140(14) 0.4258(2) 0.0210(14) Uani 1 1 d . . . . .
C10 C 0.6486(3) 0.4116(13) 0.4001(2) 0.0195(14) Uani 1 1 d . . . . .
C11 C 0.6929(3) 0.7594(14) 0.4655(2) 0.0219(14) Uani 1 1 d . . . . .
H11 H 0.730701 0.895058 0.482122 0.026 Uiso 1 1 calc R . . . .
C12 C 0.6287(3) 0.7106(14) 0.4811(2) 0.0200(14) Uani 1 1 d . . . . .
C13 C 0.5742(3) 0.5147(13) 0.45539(19) 0.0183(13) Uani 1 1 d . . . . .
H13 H 0.529673 0.480062 0.465250 0.022 Uiso 1 1 calc R . . . .
C14 C 0.5824(3) 0.3648(13) 0.4151(2) 0.0205(14) Uani 1 1 d . . . . .
C15 C 0.5254(3) 0.1638(14) 0.3900(2) 0.0194(14) Uani 1 1 d . . . . .
C16 C 0.4789(3) -0.0082(14) 0.3679(2) 0.0194(14) Uani 1 1 d . . . . .
C17 C 0.4222(3) -0.2111(13) 0.34306(19) 0.0168(13) Uani 1 1 d . . . . .
C18 C 0.4252(3) -0.3488(13) 0.3008(2) 0.0203(14) Uani 1 1 d . . . . .
C19 C 0.3690(3) -0.5468(14) 0.2779(2) 0.0227(14) Uani 1 1 d . . . . .
H19 H 0.371933 -0.638950 0.249484 0.027 Uiso 1 1 calc R . . . .
C20 C 0.3090(4) -0.6109(13) 0.2959(2) 0.0228(15) Uani 1 1 d . . . . .
H20 H 0.270885 -0.747792 0.280151 0.027 Uiso 1 1 calc R . . . .
C21 C 0.3044(3) -0.4748(14) 0.3373(2) 0.0223(14) Uani 1 1 d . . . . .
C22 C 0.3601(3) -0.2800(13) 0.3609(2) 0.0193(13) Uani 1 1 d . . . . .
H22 H 0.356734 -0.190961 0.389417 0.023 Uiso 1 1 calc R . . . .
C23 C 1.0789(4) 1.1960(15) 0.4478(2) 0.0270(16) Uani 1 1 d . . . . .
C24 C 0.6189(4) 0.8648(15) 0.5242(2) 0.0268(16) Uani 1 1 d . . . . .
H24A H 0.572665 0.986864 0.514783 0.040 Uiso 1 1 calc GR . . . .
H24B H 0.663917 0.987363 0.538258 0.040 Uiso 1 1 calc GR . . . .
H24C H 0.613589 0.720597 0.547710 0.040 Uiso 1 1 calc GR . . . .
C25 C 0.2373(4) -0.5373(14) 0.3560(2) 0.0242(14) Uani 1 1 d . . . . .
H1A H 0.7034(18) 0.256(15) 0.358(2) 0.03(2) Uiso 1 1 d D . . . .
H1B H 0.631(4) 0.120(11) 0.351(3) 0.05(3) Uiso 1 1 d D . . . .

loop_
_atom_site_aniso_label
_atom_site_aniso_U_11
_atom_site_aniso_U_22
_atom_site_aniso_U_33
_atom_site_aniso_U_23
_atom_site_aniso_U_13
_atom_site_aniso_U_12
I1 0.0263(2) 0.0270(2) 0.0213(2) -0.00081(18) 0.00539(16) -0.0014(2)
I2 0.0318(2) 0.0284(3) 0.0227(2) 0.00055(18) 0.01523(17) 0.0011(2)
F1 0.041(3) 0.061(3) 0.039(2) -0.008(2) 0.023(2) -0.031(2)
F2 0.032(2) 0.045(3) 0.043(2) 0.001(2) -0.0030(18) -0.001(2)
F3 0.034(2) 0.043(3) 0.043(2) -0.017(2) 0.0171(19) -0.0089(19)
F4 0.039(3) 0.020(2) 0.082(3) 0.005(2) 0.034(2) -0.0050(18)
F5 0.020(2) 0.052(3) 0.039(2) 0.011(2) 0.0063(17) 0.0043(19)
F6 0.034(2) 0.044(3) 0.036(2) -0.0021(19) 0.0207(18) -0.013(2)
N1 0.020(3) 0.025(3) 0.027(3) -0.007(3) 0.011(2) -0.005(3)
C1 0.024(4) 0.018(4) 0.017(3) 0.003(3) 0.003(3) 0.001(3)
C2 0.025(4) 0.025(4) 0.028(3) 0.000(3) 0.015(3) 0.003(3)
C3 0.024(4) 0.032(4) 0.029(4) 0.002(3) 0.016(3) -0.002(3)
C4 0.021(3) 0.027(4) 0.016(3) 0.004(3) 0.005(2) 0.003(3)
C5 0.024(4) 0.025(4) 0.017(3) 0.000(3) 0.010(3) 0.001(3)
C6 0.020(3) 0.025(4) 0.022(3) 0.007(3) 0.009(3) -0.001(3)
C7 0.021(4) 0.030(4) 0.018(3) 0.000(3) 0.007(3) -0.003(3)
C8 0.025(4) 0.027(4) 0.019(3) 0.001(3) 0.006(3) 0.000(3)
C9 0.017(3) 0.027(4) 0.021(3) 0.003(3) 0.008(3) -0.003(3)
C10 0.018(3) 0.021(4) 0.021(3) 0.005(3) 0.008(3) 0.002(3)
C11 0.017(3) 0.025(4) 0.023(3) 0.004(3) 0.003(2) -0.003(3)
C12 0.021(3) 0.022(4) 0.020(3) 0.004(3) 0.011(3) 0.000(3)
C13 0.015(3) 0.022(4) 0.020(3) 0.003(3) 0.009(2) -0.002(3)
C14 0.020(3) 0.020(4) 0.022(3) 0.003(3) 0.007(3) -0.001(3)
C15 0.021(4) 0.025(4) 0.016(3) 0.004(3) 0.012(3) 0.002(3)
C16 0.020(3) 0.023(4) 0.018(3) 0.002(3) 0.009(3) 0.002(3)
C17 0.015(3) 0.014(3) 0.021(3) 0.004(2) 0.005(2) 0.002(3)
C18 0.022(4) 0.021(4) 0.019(3) 0.005(3) 0.008(3) 0.003(3)
C19 0.029(4) 0.020(4) 0.017(3) -0.002(3) 0.004(3) 0.002(3)
C20 0.025(4) 0.015(4) 0.023(3) 0.000(3) 0.000(3) 0.000(3)
C21 0.018(3) 0.022(4) 0.026(3) 0.004(3) 0.005(3) -0.001(3)
C22 0.021(3) 0.018(3) 0.020(3) 0.004(3) 0.008(3) 0.004(3)
C23 0.024(4) 0.030(4) 0.031(4) 0.000(3) 0.014(3) -0.006(3)
C24 0.023(4) 0.038(4) 0.021(3) -0.003(3) 0.008(3) -0.004(3)
C25 0.020(3) 0.022(4) 0.031(4) 0.003(3) 0.007(3) -0.001(3)

_geom_special_details            
;
 All esds (except the esd in the dihedral angle between two l.s. planes)
 are estimated using the full covariance matrix.  The cell esds are taken
 into account individually in the estimation of esds in distances, angles
 and torsion angles; correlations between esds in cell parameters are only
 used when they are defined by crystal symmetry.  An approximate (isotropic)
 treatment of cell esds is used for estimating esds involving l.s. planes.
;
loop_
_geom_bond_atom_site_label_1
_geom_bond_atom_site_label_2
_geom_bond_distance
_geom_bond_site_symmetry_2
_geom_bond_publ_flag
I1 C1 2.111(6) . ?
I2 C18 2.091(6) . ?
F1 C23 1.329(7) . ?
F2 C23 1.350(8) . ?
F3 C23 1.329(7) . ?
F4 C25 1.322(8) . ?
F5 C25 1.354(7) . ?
F6 C25 1.326(7) . ?
N1 C10 1.365(8) . ?
C1 C2 1.372(8) . ?
C1 C6 1.393(8) . ?
C2 C3 1.391(9) . ?
C3 C4 1.387(8) . ?
C4 C5 1.378(8) . ?
C4 C23 1.512(9) . ?
C5 C6 1.407(8) . ?
C6 C7 1.426(8) . ?
C7 C8 1.200(8) . ?
C8 C9 1.429(8) . ?
C9 C10 1.411(8) . ?
C9 C11 1.402(8) . ?
C10 C14 1.413(8) . ?
C11 C12 1.392(8) . ?
C12 C13 1.386(8) . ?
C12 C24 1.506(8) . ?
C13 C14 1.411(8) . ?
C14 C15 1.423(9) . ?
C15 C16 1.199(8) . ?
C16 C17 1.422(8) . ?
C17 C18 1.406(8) . ?
C17 C22 1.411(8) . ?
C18 C19 1.386(9) . ?
C19 C20 1.376(9) . ?
C20 C21 1.390(8) . ?
C21 C22 1.376(8) . ?
C21 C25 1.503(8) . ?

loop_
_geom_angle_atom_site_label_1
_geom_angle_atom_site_label_2
_geom_angle_atom_site_label_3
_geom_angle
_geom_angle_site_symmetry_1
_geom_angle_site_symmetry_3
_geom_angle_publ_flag
C2 C1 I1 118.2(4) . . ?
C2 C1 C6 122.5(6) . . ?
C6 C1 I1 119.3(5) . . ?
C1 C2 C3 119.4(6) . . ?
C4 C3 C2 119.3(6) . . ?
C3 C4 C23 120.1(6) . . ?
C5 C4 C3 121.2(6) . . ?
C5 C4 C23 118.7(5) . . ?
C4 C5 C6 120.2(5) . . ?
C1 C6 C5 117.4(5) . . ?
C1 C6 C7 124.4(6) . . ?
C5 C6 C7 118.2(5) . . ?
C8 C7 C6 174.2(6) . . ?
C7 C8 C9 179.0(7) . . ?
C10 C9 C8 119.7(5) . . ?
C11 C9 C8 119.6(6) . . ?
C11 C9 C10 120.7(5) . . ?
N1 C10 C9 120.9(5) . . ?
N1 C10 C14 121.2(6) . . ?
C9 C10 C14 117.8(5) . . ?
C12 C11 C9 121.9(6) . . ?
C11 C12 C24 121.2(6) . . ?
C13 C12 C11 117.4(5) . . ?
C13 C12 C24 121.4(5) . . ?
C12 C13 C14 122.6(5) . . ?
C10 C14 C15 119.6(5) . . ?
C13 C14 C10 119.6(6) . . ?
C13 C14 C15 120.8(5) . . ?
C16 C15 C14 177.9(6) . . ?
C15 C16 C17 177.8(6) . . ?
C18 C17 C16 122.5(5) . . ?
C18 C17 C22 117.8(5) . . ?
C22 C17 C16 119.7(5) . . ?
C17 C18 I2 120.1(4) . . ?
C19 C18 I2 119.2(4) . . ?
C19 C18 C17 120.7(6) . . ?
C20 C19 C18 120.5(6) . . ?
C19 C20 C21 119.8(6) . . ?
C20 C21 C25 119.7(6) . . ?
C22 C21 C20 120.5(6) . . ?
C22 C21 C25 119.9(6) . . ?
C21 C22 C17 120.7(5) . . ?
F1 C23 F2 106.5(5) . . ?
F1 C23 C4 112.9(5) . . ?
F2 C23 C4 110.3(5) . . ?
F3 C23 F1 107.7(5) . . ?
F3 C23 F2 105.7(5) . . ?
F3 C23 C4 113.2(5) . . ?
F4 C25 F5 106.4(5) . . ?
F4 C25 F6 107.3(5) . . ?
F4 C25 C21 112.2(5) . . ?
F5 C25 C21 111.2(5) . . ?
F6 C25 F5 106.0(5) . . ?
F6 C25 C21 113.2(5) . . ?

_shelx_res_file                  
;
TITL umt_ob229f_a.res in P2(1)/n
    umt_ob229f.res
    created by SHELXL-2018/3 at 11:43:26 on 21-Jan-2021
REM Old TITL UMT_OB229F in P2(1)/n
REM SHELXT solution in P2(1)/n: R1 0.094, Rweak 0.007, Alpha 0.043
REM <I/s> 0.644 for 559 systematic absences, Orientation as input
REM Formula found by SHELXT: C22 N4 F6 I2
CELL 0.71073 18.1823 4.5894 29.3368 90 106.945 90
ZERR 4 0.0038 0.001 0.006 0 0.004 0
LATT 1
SYMM 0.5-X,0.5+Y,0.5-Z
SFAC C H F I N
UNIT 100 52 24 8 4
DFIX 0.87 N1 H1a N1 H1b

L.S. 10
PLAN  20
SIZE 0.01 0.12 0.41
TEMP -173.15
BOND
list 4
fmap 2 53
acta
REM <olex2.extras>
REM <HklSrc "%.\\UMT_OB229F.hkl">
REM </olex2.extras>

WGHT    0.005400   13.386000
FVAR       0.22285
I1    4    0.829422    0.457317    0.294022    11.00000    0.02630    0.02699 =
         0.02128   -0.00081    0.00539   -0.00138
I2    4    0.515246   -0.258390    0.272073    11.00000    0.03177    0.02840 =
         0.02267    0.00055    0.01523    0.00109
F1    3    1.125617    1.348624    0.429522    11.00000    0.04122    0.06096 =
         0.03861   -0.00836    0.02343   -0.03100
F2    3    1.123782    1.011171    0.479838    11.00000    0.03195    0.04453 =
         0.04295    0.00091   -0.00298   -0.00125
F3    3    1.049037    1.377987    0.472851    11.00000    0.03385    0.04251 =
         0.04319   -0.01696    0.01714   -0.00885
F4    3    0.226353   -0.819842    0.359972    11.00000    0.03888    0.02045 =
         0.08204    0.00548    0.03374   -0.00496
F5    3    0.171095   -0.430469    0.326457    11.00000    0.02034    0.05246 =
         0.03924    0.01079    0.00627    0.00428
F6    3    0.244467   -0.418353    0.398272    11.00000    0.03440    0.04421 =
         0.03580   -0.00205    0.02075   -0.01346
N1    5    0.658440    0.270359    0.361342    11.00000    0.01995    0.02519 =
         0.02675   -0.00733    0.01126   -0.00495
C1    1    0.911733    0.700788    0.345546    11.00000    0.02377    0.01782 =
         0.01726    0.00255    0.00297    0.00131
C2    1    0.980173    0.764310    0.336899    11.00000    0.02476    0.02535 =
         0.02812   -0.00015    0.01497    0.00292
AFIX  43
H2    2    0.990525    0.693212    0.308982    11.00000   -1.20000
AFIX   0
C3    1    1.034249    0.933759    0.369385    11.00000    0.02407    0.03156 =
         0.02863    0.00243    0.01629   -0.00163
AFIX  43
H3    2    1.081325    0.984004    0.363471    11.00000   -1.20000
AFIX   0
C4    1    1.018724    1.028623    0.410509    11.00000    0.02108    0.02746 =
         0.01627    0.00399    0.00512    0.00328
C5    1    0.950067    0.963442    0.419185    11.00000    0.02432    0.02507 =
         0.01655    0.00002    0.01038    0.00101
AFIX  43
H5    2    0.940083    1.033847    0.447252    11.00000   -1.20000
AFIX   0
C6    1    0.894676    0.792842    0.386581    11.00000    0.02019    0.02475 =
         0.02234    0.00673    0.00939   -0.00133
C7    1    0.825025    0.726652    0.397470    11.00000    0.02058    0.03010 =
         0.01816    0.00014    0.00685   -0.00261
C8    1    0.769866    0.676213    0.410761    11.00000    0.02494    0.02739 =
         0.01868    0.00075    0.00592    0.00013
C9    1    0.703510    0.614016    0.425815    11.00000    0.01669    0.02699 =
         0.02077    0.00261    0.00771   -0.00309
C10   1    0.648555    0.411617    0.400084    11.00000    0.01814    0.02117 =
         0.02079    0.00506    0.00826    0.00190
C11   1    0.692945    0.759368    0.465455    11.00000    0.01662    0.02458 =
         0.02268    0.00389    0.00281   -0.00326
AFIX  43
H11   2    0.730701    0.895058    0.482122    11.00000   -1.20000
AFIX   0
C12   1    0.628709    0.710552    0.481091    11.00000    0.02146    0.02207 =
         0.01963    0.00388    0.01074    0.00013
C13   1    0.574247    0.514712    0.455388    11.00000    0.01473    0.02219 =
         0.02014    0.00263    0.00856   -0.00217
AFIX  43
H13   2    0.529673    0.480062    0.465250    11.00000   -1.20000
AFIX   0
C14   1    0.582426    0.364813    0.415148    11.00000    0.01973    0.02020 =
         0.02191    0.00303    0.00664   -0.00067
C15   1    0.525374    0.163828    0.389959    11.00000    0.02121    0.02514 =
         0.01564    0.00382    0.01150    0.00217
C16   1    0.478867   -0.008162    0.367872    11.00000    0.02000    0.02302 =
         0.01760    0.00218    0.00918    0.00237
C17   1    0.422175   -0.211098    0.343062    11.00000    0.01541    0.01365 =
         0.02102    0.00380    0.00478    0.00162
C18   1    0.425158   -0.348831    0.300838    11.00000    0.02242    0.02075 =
         0.01903    0.00450    0.00812    0.00338
C19   1    0.368989   -0.546794    0.277896    11.00000    0.02938    0.01985 =
         0.01681   -0.00185    0.00359    0.00181
AFIX  43
H19   2    0.371933   -0.638950    0.249484    11.00000   -1.20000
AFIX   0
C20   1    0.309014   -0.610912    0.295932    11.00000    0.02549    0.01537 =
         0.02270   -0.00001   -0.00036   -0.00038
AFIX  43
H20   2    0.270885   -0.747792    0.280151    11.00000   -1.20000
AFIX   0
C21   1    0.304393   -0.474753    0.337322    11.00000    0.01827    0.02155 =
         0.02576    0.00401    0.00452   -0.00121
C22   1    0.360113   -0.279988    0.360862    11.00000    0.02086    0.01807 =
         0.01995    0.00355    0.00756    0.00432
AFIX  43
H22   2    0.356734   -0.190961    0.389417    11.00000   -1.20000
AFIX   0
C23   1    1.078899    1.196022    0.447797    11.00000    0.02375    0.03000 =
         0.03117    0.00048    0.01400   -0.00572
C24   1    0.618861    0.864805    0.524225    11.00000    0.02261    0.03767 =
         0.02140   -0.00340    0.00838   -0.00417
AFIX 137
H24A  2    0.572665    0.986864    0.514783    11.00000   -1.50000
H24B  2    0.663917    0.987363    0.538258    11.00000   -1.50000
H24C  2    0.613589    0.720597    0.547710    11.00000   -1.50000
AFIX   0
C25   1    0.237308   -0.537263    0.356004    11.00000    0.01975    0.02154 =
         0.03082    0.00304    0.00680   -0.00112
H1A   2    0.703384    0.255934    0.357654    11.00000    0.03156
H1B   2    0.630614    0.119539    0.351402    11.00000    0.05189
HKLF 4


REM  umt_ob229f_a.res in P2(1)/n
REM wR2 = 0.0817, GooF = S = 1.179, Restrained GooF = 1.178 for all data
REM R1 = 0.0413 for 3377 Fo > 4sig(Fo) and 0.0587 for all 4155 data
REM 316 parameters refined using 2 restraints

END

WGHT      0.0054     13.3917

REM Highest difference peak  1.377,  deepest hole -0.972,  1-sigma level  0.131
Q1    1   0.5202  0.1696  0.2781  11.00000  0.05    1.38
Q2    1   0.8339  0.8882  0.2994  11.00000  0.05    1.01
Q3    1   0.8343  0.2416  0.2992  11.00000  0.05    0.84
Q4    1   0.7852  0.4734  0.3028  11.00000  0.05    0.82
Q5    1   0.5230 -0.5046  0.2715  11.00000  0.05    0.82
Q6    1   0.5141 -0.0436  0.2658  11.00000  0.05    0.69
Q7    1   0.5630 -0.2938  0.2613  11.00000  0.05    0.54
Q8    1   0.3612 -0.6141  0.3373  11.00000  0.05    0.53
Q9    1   0.6687  0.6775  0.3607  11.00000  0.05    0.52
Q10   1   0.1375 -0.8230  0.3199  11.00000  0.05    0.51
Q11   1   0.8997  0.4365  0.2968  11.00000  0.05    0.50
Q12   1   0.5774 -0.2474  0.2774  11.00000  0.05    0.49
Q13   1   0.8202  0.6775  0.2830  11.00000  0.05    0.49
Q14   1   0.7752  0.1054  0.2767  11.00000  0.05    0.48
Q15   1   0.7428  0.2092  0.3381  11.00000  0.05    0.46
Q16   1   0.9799  1.0155  0.3428  11.00000  0.05    0.44
Q17   1   0.3619 -0.0993  0.3435  11.00000  0.05    0.43
Q18   1   0.8517  0.2666  0.2611  11.00000  0.05    0.42
Q19   1   0.4640 -0.2649  0.2839  11.00000  0.05    0.41
Q20   1   0.5784  0.0757  0.2791  11.00000  0.05    0.40
;
_shelx_res_checksum              74075
_olex2_submission_special_instructions 'No special instructions were received'
####################################################################### 
# 
# This file contains crystal structure data downloaded from the 
# Cambridge Structural Database (CSD) hosted by the Cambridge 
# Crystallographic Data Centre (CCDC).
# 
# Full information about CCDC data access policies and citation 
# guidelines are available at http://www.ccdc.cam.ac.uk/access/V1 
# 
# Audit and citation data items may have been added by the CCDC. 
# Please retain this information to preserve the provenance of 
# this file and to allow appropriate attribution of the data. 
# 
#######################################################################

data_umt_ob220
_database_code_depnum_ccdc_archive 'CCDC 2238834'
loop_
_audit_author_name
_audit_author_address
'Dan Decato'
;University of Montana
United States of America
;
_audit_update_record             
;
2023-01-30 deposited with the CCDC.	2023-07-20 downloaded from the CCDC.
;
_audit_creation_date             2021-02-01
_audit_creation_method           
;
Olex2 1.2
(compiled 2018.05.29 svn.r3508 for OlexSys, GUI svn.r5506)
;
_shelx_SHELXL_version_number     2018/3
_chemical_name_common            ?
_chemical_name_systematic        ?
_chemical_formula_moiety         'C23 H12 F3 I2 N'
_chemical_formula_sum            'C23 H12 F3 I2 N'
_chemical_formula_weight         613.14
_chemical_absolute_configuration .
_chemical_melting_point          ?
loop_
_atom_type_symbol
_atom_type_description
_atom_type_scat_dispersion_real
_atom_type_scat_dispersion_imag
_atom_type_scat_source
C C 0.0033 0.0016 'International Tables Vol C Tables 4.2.6.8 and 6.1.1.4'
H H 0.0000 0.0000 'International Tables Vol C Tables 4.2.6.8 and 6.1.1.4'
F F 0.0171 0.0103 'International Tables Vol C Tables 4.2.6.8 and 6.1.1.4'
I I -0.4742 1.8119 'International Tables Vol C Tables 4.2.6.8 and 6.1.1.4'
N N 0.0061 0.0033 'International Tables Vol C Tables 4.2.6.8 and 6.1.1.4'

_shelx_space_group_comment       
;
The symmetry employed for this shelxl refinement is uniquely defined
by the following loop, which should always be used as a source of
symmetry information in preference to the above space-group names.
They are only intended as comments.
;
_space_group_crystal_system      monoclinic
_space_group_IT_number           4
_space_group_name_H-M_alt        'P 1 21 1'
_space_group_name_Hall           'P 2yb'
loop_
_space_group_symop_operation_xyz
'x, y, z'
'-x, y+1/2, -z'

_cell_length_a                   8.4061(3)
_cell_length_b                   20.5959(7)
_cell_length_c                   12.3043(4)
_cell_angle_alpha                90
_cell_angle_beta                 108.6440(10)
_cell_angle_gamma                90
_cell_volume                     2018.47(12)
_cell_formula_units_Z            4
_cell_measurement_reflns_used    9654
_cell_measurement_temperature    100
_cell_measurement_theta_max      27.491
_cell_measurement_theta_min      2.639
_shelx_estimated_absorpt_T_max   0.969
_shelx_estimated_absorpt_T_min   0.704
_exptl_absorpt_coefficient_mu    3.152
_exptl_absorpt_correction_T_max  0.6032
_exptl_absorpt_correction_T_min  0.5161
_exptl_absorpt_correction_type   multi-scan
_exptl_absorpt_process_details   
'SADABS-2016/2 (Bruker,2016/2) was used for absorption correction. wR2(int) was 0.0682 before and 0.0536 after correction. The Ratio of minimum to maximum transmission is 0.8556. The \l/2 correction factor is Not present.'
_exptl_absorpt_special_details   ?
_exptl_crystal_colour            colourless
_exptl_crystal_colour_primary    colourless
_exptl_crystal_density_diffrn    2.018
_exptl_crystal_density_meas      ?
_exptl_crystal_density_method    ?
_exptl_crystal_description       plank
_exptl_crystal_F_000             1160
_exptl_crystal_size_max          0.12
_exptl_crystal_size_mid          0.07
_exptl_crystal_size_min          0.01
_exptl_transmission_factor_max   ?
_exptl_transmission_factor_min   ?
_diffrn_reflns_av_R_equivalents  0.0447
_diffrn_reflns_av_unetI/netI     0.0250
_diffrn_reflns_Laue_measured_fraction_full 0.999
_diffrn_reflns_Laue_measured_fraction_max 0.999
_diffrn_reflns_limit_h_max       10
_diffrn_reflns_limit_h_min       -10
_diffrn_reflns_limit_k_max       26
_diffrn_reflns_limit_k_min       -26
_diffrn_reflns_limit_l_max       15
_diffrn_reflns_limit_l_min       -15
_diffrn_reflns_number            75201
_diffrn_reflns_point_group_measured_fraction_full 0.999
_diffrn_reflns_point_group_measured_fraction_max 0.998
_diffrn_reflns_theta_full        25.242
_diffrn_reflns_theta_max         27.537
_diffrn_reflns_theta_min         2.557
_diffrn_ambient_temperature      100
_diffrn_detector                 'Bruker Photon-100 area detector'
_diffrn_detector_area_resol_mean 10.5
_diffrn_detector_type            'CMOS area detector'
_diffrn_measured_fraction_theta_full 0.999
_diffrn_measured_fraction_theta_max 0.999
_diffrn_measurement_device       'Fixed Chi Three-Circle Diffractometer'
_diffrn_measurement_device_type  'Bruker D8 VENTURE Duo'
_diffrn_measurement_method       '\w and \f scans'
_diffrn_radiation_monochromator  'TRIUMPH graphite'
_diffrn_radiation_probe          X-ray
_diffrn_radiation_type           MoK\a
_diffrn_radiation_wavelength     0.71073
_diffrn_source                   'sealed tube'
_diffrn_source_type              fine-focus
_diffrn_standards_number         0
_reflns_Friedel_coverage         0.946
_reflns_Friedel_fraction_full    0.999
_reflns_Friedel_fraction_max     0.998
_reflns_number_gt                8540
_reflns_number_total             9280
_reflns_special_details          
;
 Reflections were merged by SHELXL according to the crystal
 class for the calculation of statistics and refinement.
 
 _reflns_Friedel_fraction is defined as the number of unique
 Friedel pairs measured divided by the number that would be
 possible theoretically, ignoring centric projections and
 systematic absences. Completness statistics refer to single and
 composite reflections containing twin component 1 only.
;
_reflns_threshold_expression     'I > 2\s(I)'
_computing_cell_refinement       'SAINT V8.38A (BRUKER-AXS, 2016)'
_computing_data_collection       'APEX3 (Bruker-AXS, 2016)'
_computing_data_reduction        'SAINT V8.38A (BRUKER-AXS, 2016)'
_computing_molecular_graphics    'Olex2 (Dolomanov et al., 2009)'
_computing_publication_material  'Olex2 (Dolomanov et al., 2009)'
_computing_structure_refinement  'ShelXL (Sheldrick, 2015)'
_computing_structure_solution    'ShelXT (Sheldrick, 2015)'
_refine_diff_density_max         1.708
_refine_diff_density_min         -0.357
_refine_diff_density_rms         0.106
_refine_ls_abs_structure_details 
;
 Refined as an inversion twin.
;
_refine_ls_abs_structure_Flack   0.381(19)
_refine_ls_extinction_coef       .
_refine_ls_extinction_method     none
_refine_ls_goodness_of_fit_ref   1.086
_refine_ls_hydrogen_treatment    mixed
_refine_ls_matrix_type           full
_refine_ls_number_parameters     540
_refine_ls_number_reflns         9280
_refine_ls_number_restraints     5
_refine_ls_R_factor_all          0.0312
_refine_ls_R_factor_gt           0.0254
_refine_ls_restrained_S_all      1.086
_refine_ls_shift/su_max          0.001
_refine_ls_shift/su_mean         0.000
_refine_ls_structure_factor_coef Fsqd
_refine_ls_weighting_details     
'w=1/[\s^2^(Fo^2^)+(0.0300P)^2^+0.6391P] where P=(Fo^2^+2Fc^2^)/3'
_refine_ls_weighting_scheme      calc
_refine_ls_wR_factor_gt          0.0559
_refine_ls_wR_factor_ref         0.0579
_refine_special_details          
;
 Refined as a 2-component inversion twin.
;
# start Validation Reply Form
_vrf_PLAT094_umt_ob220           
;
PROBLEM: Ratio of Maximum / Minimum Residual Density ....       4.78 Report
RESPONSE: The alert is due to residual electron density peaks near 
the iodine atoms (< 1 ang.). These peaks, dispersed symmetrically around the iodine
atoms, are Fourier truncation ripples. Various absorption correction methods were 
attempted and were ultimately unsuccessful in the elimination of these artifacts. 
;
# end Validation Reply Form
_olex2_refinement_description    
;
1. Twinned data refinement
 Scales: 0.619(19)
 0.381(19)
2. Fixed Uiso
 At 1.2 times of:
  All C(H) groups
3. Restrained distances
 N9B-H9BB = N9B-H9BA = N1A-H1AA = N1A-H1AB
 0.87 with sigma of 0.02
4.a Aromatic/amide H refined with riding coordinates:
 C2B(H2B), C3B(H3B), C4B(H4B), C5B(H5B), C11B(H11B), C13B(H13B), C19B(H19B),
 C20B(H20B), C21B(H21B), C22B(H22B), C2A(H2A), C3A(H3A), C4A(H4A), C5A(H5A),
 C11A(H11A), C13A(H13A), C19A(H19A), C20A(H20A), C21A(H21A), C22A(H22A)
;
_atom_sites_solution_hydrogens   mixed
_atom_sites_solution_primary     dual
_atom_sites_solution_secondary   ?
loop_
_atom_site_label
_atom_site_type_symbol
_atom_site_fract_x
_atom_site_fract_y
_atom_site_fract_z
_atom_site_U_iso_or_equiv
_atom_site_adp_type
_atom_site_occupancy
_atom_site_site_symmetry_order
_atom_site_calc_flag
_atom_site_refinement_flags_posn
_atom_site_refinement_flags_adp
_atom_site_refinement_flags_occupancy
_atom_site_disorder_assembly
_atom_site_disorder_group
I1B I 0.56764(5) 0.29699(2) 0.43249(3) 0.02072(12) Uani 1 1 d . . . . .
I2B I 0.23654(4) 0.41014(2) 0.74397(3) 0.01916(9) Uani 1 1 d . . . . .
F9B F 0.3319(5) 0.69771(17) 0.1464(3) 0.0304(8) Uani 1 1 d . . . . .
F10B F 0.2624(5) 0.74770(16) 0.2788(3) 0.0350(9) Uani 1 1 d . . . . .
F11B F 0.0753(5) 0.69547(18) 0.1451(3) 0.0307(8) Uani 1 1 d . . . . .
N9B N 0.3406(6) 0.4611(2) 0.4736(4) 0.0183(10) Uani 1 1 d D . . . .
H9BA H 0.375(6) 0.4263(17) 0.449(4) 0.001(12) Uiso 1 1 d D . . . .
H9BB H 0.312(10) 0.455(4) 0.534(4) 0.04(2) Uiso 1 1 d D . . . .
C1B C 0.5744(7) 0.3009(3) 0.2636(5) 0.0166(11) Uani 1 1 d . . . . .
C2B C 0.6390(7) 0.2480(3) 0.2213(5) 0.0199(11) Uani 1 1 d . . . . .
H2B H 0.682463 0.211739 0.269243 0.024 Uiso 1 1 calc R . . . .
C3B C 0.6398(7) 0.2485(3) 0.1089(5) 0.0223(12) Uani 1 1 d . . . . .
H3B H 0.686147 0.212833 0.080285 0.027 Uiso 1 1 calc R . . . .
C4B C 0.5729(7) 0.3011(3) 0.0376(5) 0.0191(12) Uani 1 1 d . . . . .
H4B H 0.571844 0.300894 -0.039809 0.023 Uiso 1 1 calc R . . . .
C5B C 0.5080(7) 0.3535(3) 0.0799(5) 0.0188(11) Uani 1 1 d . . . . .
H5B H 0.461110 0.389031 0.030836 0.023 Uiso 1 1 calc R . . . .
C6B C 0.5109(7) 0.3546(3) 0.1946(5) 0.0154(11) Uani 1 1 d . . . . .
C7B C 0.4511(6) 0.4119(3) 0.2361(4) 0.0171(10) Uani 1 1 d . . . . .
C8B C 0.4060(7) 0.4624(3) 0.2653(5) 0.0176(11) Uani 1 1 d . . . . .
C9B C 0.3514(7) 0.5198(3) 0.3069(4) 0.0153(10) Uani 1 1 d . . . . .
C10B C 0.3173(6) 0.5169(3) 0.4131(4) 0.0137(10) Uani 1 1 d . . . . .
C11B C 0.3298(7) 0.5782(3) 0.2458(4) 0.0156(11) Uani 1 1 d . . . . .
H11B H 0.354487 0.580264 0.175760 0.019 Uiso 1 1 calc R . . . .
C12B C 0.2727(7) 0.6330(2) 0.2871(4) 0.0153(10) Uani 1 1 d . . . . .
C13B C 0.2373(7) 0.6307(2) 0.3897(4) 0.0158(11) Uani 1 1 d . . . . .
H13B H 0.197892 0.668574 0.417005 0.019 Uiso 1 1 calc R . . . .
C14B C 0.2589(7) 0.5737(3) 0.4530(4) 0.0147(11) Uani 1 1 d . . . . .
C15B C 0.2219(6) 0.5697(3) 0.5590(4) 0.0141(10) Uani 1 1 d . . . . .
C16B C 0.1915(7) 0.5613(3) 0.6467(5) 0.0161(11) Uani 1 1 d . . . . .
C17B C 0.1552(6) 0.5547(3) 0.7518(5) 0.0145(11) Uani 1 1 d . . . . .
C18B C 0.1741(7) 0.4954(2) 0.8115(5) 0.0148(10) Uani 1 1 d . . . . .
C19B C 0.1439(7) 0.4913(3) 0.9167(5) 0.0200(11) Uani 1 1 d . . . . .
H19B H 0.159756 0.451308 0.957115 0.024 Uiso 1 1 calc R . . . .
C20B C 0.0909(7) 0.5457(3) 0.9620(5) 0.0207(12) Uani 1 1 d . . . . .
H20B H 0.069022 0.542719 1.032956 0.025 Uiso 1 1 calc R . . . .
C21B C 0.0699(7) 0.6045(3) 0.9041(5) 0.0215(12) Uani 1 1 d . . . . .
H21B H 0.033955 0.641774 0.935415 0.026 Uiso 1 1 calc R . . . .
C22B C 0.1014(7) 0.6089(3) 0.8000(5) 0.0173(11) Uani 1 1 d . . . . .
H22B H 0.086190 0.649275 0.760813 0.021 Uiso 1 1 calc R . . . .
C23B C 0.2356(7) 0.6932(3) 0.2157(5) 0.0216(12) Uani 1 1 d . . . . .
I1A I 1.05717(5) 0.30939(2) 0.42992(3) 0.01991(12) Uani 1 1 d . . . . .
I2A I 0.73053(4) 0.40767(2) 0.75188(3) 0.02033(9) Uani 1 1 d . . . . .
F1A F 0.7212(5) 0.71222(16) 0.1553(3) 0.0313(8) Uani 1 1 d . . . . .
F2A F 0.9087(5) 0.74446(15) 0.3088(3) 0.0267(8) Uani 1 1 d . . . . .
F3A F 0.6485(4) 0.75288(15) 0.2939(3) 0.0290(8) Uani 1 1 d . . . . .
N1A N 0.8150(7) 0.4666(2) 0.4807(4) 0.0211(10) Uani 1 1 d D . . . .
H1AA H 0.790(9) 0.459(3) 0.541(4) 0.028(19) Uiso 1 1 d D . . . .
H1AB H 0.860(9) 0.436(3) 0.456(6) 0.04(2) Uiso 1 1 d D . . . .
C1A C 1.0614(6) 0.3177(3) 0.2615(4) 0.0159(10) Uani 1 1 d . . . . .
C2A C 1.1267(7) 0.2668(3) 0.2160(5) 0.0201(12) Uani 1 1 d . . . . .
H2A H 1.170696 0.229778 0.261718 0.024 Uiso 1 1 calc R . . . .
C3A C 1.1281(7) 0.2697(3) 0.1038(5) 0.0203(11) Uani 1 1 d . . . . .
H3A H 1.173252 0.234743 0.072681 0.024 Uiso 1 1 calc R . . . .
C4A C 1.0630(7) 0.3244(3) 0.0361(5) 0.0196(12) Uani 1 1 d . . . . .
H4A H 1.063004 0.326397 -0.040995 0.024 Uiso 1 1 calc R . . . .
C5A C 0.9996(7) 0.3746(3) 0.0818(5) 0.0194(11) Uani 1 1 d . . . . .
H5A H 0.955014 0.411274 0.035267 0.023 Uiso 1 1 calc R . . . .
C6A C 0.9981(7) 0.3736(2) 0.1963(5) 0.0160(10) Uani 1 1 d . . . . .
C7A C 0.9363(7) 0.4287(2) 0.2417(4) 0.0159(11) Uani 1 1 d . . . . .
C8A C 0.8880(7) 0.4773(3) 0.2753(5) 0.0172(11) Uani 1 1 d . . . . .
C9A C 0.8321(7) 0.5330(3) 0.3238(5) 0.0169(11) Uani 1 1 d . . . . .
C10A C 0.7971(6) 0.5255(3) 0.4280(5) 0.0171(12) Uani 1 1 d . . . . .
C11A C 0.8173(7) 0.5942(2) 0.2722(5) 0.0170(11) Uani 1 1 d . . . . .
H11A H 0.842918 0.599450 0.202928 0.020 Uiso 1 1 calc R . . . .
C12A C 0.7649(7) 0.6476(2) 0.3222(5) 0.0190(11) Uani 1 1 d . . . . .
C13A C 0.7286(7) 0.6403(3) 0.4233(5) 0.0175(11) Uani 1 1 d . . . . .
H13A H 0.694026 0.676951 0.456938 0.021 Uiso 1 1 calc R . . . .
C14A C 0.7418(7) 0.5801(3) 0.4766(5) 0.0184(11) Uani 1 1 d . . . . .
C15A C 0.7074(7) 0.5719(3) 0.5818(5) 0.0190(12) Uani 1 1 d . . . . .
C16A C 0.6809(7) 0.5611(3) 0.6703(5) 0.0175(11) Uani 1 1 d . . . . .
C17A C 0.6545(6) 0.5513(3) 0.7788(5) 0.0164(11) Uani 1 1 d . . . . .
C18A C 0.6710(7) 0.4900(2) 0.8309(5) 0.0168(11) Uani 1 1 d . . . . .
C19A C 0.6477(7) 0.4819(3) 0.9370(5) 0.0195(11) Uani 1 1 d . . . . .
H19A H 0.659971 0.440202 0.971567 0.023 Uiso 1 1 calc R . . . .
C20A C 0.6066(7) 0.5349(3) 0.9923(5) 0.0228(12) Uani 1 1 d . . . . .
H20A H 0.589898 0.529269 1.064482 0.027 Uiso 1 1 calc R . . . .
C21A C 0.5898(7) 0.5959(3) 0.9428(5) 0.0242(12) Uani 1 1 d . . . . .
H21A H 0.563185 0.632185 0.981375 0.029 Uiso 1 1 calc R . . . .
C22A C 0.6119(7) 0.6039(3) 0.8367(5) 0.0216(12) Uani 1 1 d . . . . .
H22A H 0.597985 0.645745 0.802524 0.026 Uiso 1 1 calc R . . . .
C23A C 0.7591(7) 0.7132(3) 0.2699(5) 0.0212(13) Uani 1 1 d . . . . .

loop_
_atom_site_aniso_label
_atom_site_aniso_U_11
_atom_site_aniso_U_22
_atom_site_aniso_U_33
_atom_site_aniso_U_23
_atom_site_aniso_U_13
_atom_site_aniso_U_12
I1B 0.0234(2) 0.0223(3) 0.01727(19) 0.00397(14) 0.00753(16) 0.00237(14)
I2B 0.02386(19) 0.01421(17) 0.02048(18) 0.00007(16) 0.00860(14) 0.00086(15)
F9B 0.048(2) 0.0233(17) 0.0264(19) 0.0085(14) 0.0214(17) -0.0032(16)
F10B 0.069(3) 0.0120(16) 0.0237(18) -0.0005(14) 0.0141(18) -0.0033(16)
F11B 0.037(2) 0.0292(19) 0.0235(18) 0.0102(15) 0.0062(16) 0.0107(16)
N9B 0.025(3) 0.013(2) 0.019(3) 0.0028(18) 0.009(2) 0.0026(18)
C1B 0.017(3) 0.018(3) 0.015(3) -0.001(2) 0.006(2) -0.0028(19)
C2B 0.021(3) 0.014(3) 0.023(3) 0.000(2) 0.006(2) -0.001(2)
C3B 0.023(3) 0.017(3) 0.029(3) -0.009(2) 0.011(3) 0.000(2)
C4B 0.024(3) 0.015(3) 0.020(3) -0.002(2) 0.011(2) -0.003(2)
C5B 0.018(3) 0.020(3) 0.019(3) 0.000(2) 0.006(2) -0.003(2)
C6B 0.015(3) 0.016(3) 0.016(3) -0.0002(19) 0.007(2) -0.004(2)
C7B 0.019(2) 0.015(2) 0.017(2) 0.000(2) 0.006(2) -0.003(2)
C8B 0.018(3) 0.019(3) 0.015(3) 0.002(2) 0.004(2) -0.005(2)
C9B 0.014(3) 0.017(3) 0.013(2) -0.001(2) 0.001(2) -0.002(2)
C10B 0.011(2) 0.012(2) 0.015(2) 0.000(2) -0.001(2) -0.0021(19)
C11B 0.021(3) 0.011(3) 0.013(3) 0.002(2) 0.004(2) -0.003(2)
C12B 0.019(3) 0.011(2) 0.014(3) 0.0012(19) 0.002(2) -0.0013(19)
C13B 0.016(3) 0.014(2) 0.015(3) -0.002(2) 0.002(2) -0.003(2)
C14B 0.017(3) 0.013(2) 0.015(3) 0.000(2) 0.006(2) -0.002(2)
C15B 0.014(3) 0.011(3) 0.015(3) -0.001(2) 0.002(2) 0.002(2)
C16B 0.015(3) 0.013(2) 0.019(3) 0.001(2) 0.004(2) -0.001(2)
C17B 0.015(3) 0.011(3) 0.016(3) -0.003(2) 0.004(2) -0.006(2)
C18B 0.018(3) 0.011(2) 0.016(3) -0.0022(19) 0.005(2) -0.0020(19)
C19B 0.021(3) 0.022(3) 0.017(3) 0.002(2) 0.006(2) -0.006(2)
C20B 0.019(3) 0.028(3) 0.015(3) -0.006(2) 0.006(2) -0.006(2)
C21B 0.016(3) 0.024(3) 0.027(3) -0.011(2) 0.010(2) -0.004(2)
C22B 0.018(3) 0.013(2) 0.022(3) 0.000(2) 0.007(2) -0.002(2)
C23B 0.030(3) 0.013(3) 0.023(3) 0.002(2) 0.009(2) -0.001(2)
I1A 0.0224(2) 0.0198(3) 0.01757(19) 0.00383(14) 0.00646(16) 0.00102(14)
I2A 0.02387(19) 0.01412(18) 0.02290(19) -0.00120(17) 0.00732(14) 0.00147(16)
F1A 0.052(2) 0.0195(17) 0.0172(17) 0.0035(13) 0.0033(16) 0.0030(16)
F2A 0.037(2) 0.0157(16) 0.0275(19) -0.0009(13) 0.0101(16) -0.0059(14)
F3A 0.037(2) 0.0161(16) 0.033(2) 0.0028(14) 0.0105(16) 0.0078(14)
N1A 0.030(3) 0.014(2) 0.020(3) 0.0024(19) 0.010(2) 0.001(2)
C1A 0.014(2) 0.014(2) 0.018(3) 0.000(2) 0.003(2) -0.002(2)
C2A 0.020(3) 0.010(2) 0.028(3) 0.002(2) 0.005(2) -0.002(2)
C3A 0.020(3) 0.016(3) 0.028(3) -0.007(2) 0.011(2) -0.002(2)
C4A 0.023(3) 0.016(3) 0.021(3) 0.000(2) 0.009(2) -0.004(2)
C5A 0.018(3) 0.017(3) 0.022(3) 0.005(2) 0.005(2) -0.001(2)
C6A 0.015(3) 0.013(2) 0.018(3) -0.001(2) 0.004(2) -0.0030(19)
C7A 0.014(3) 0.015(3) 0.017(3) 0.0032(19) 0.002(2) -0.0019(19)
C8A 0.014(3) 0.017(3) 0.018(3) 0.002(2) 0.001(2) -0.001(2)
C9A 0.015(3) 0.014(3) 0.018(3) 0.000(2) 0.000(2) -0.003(2)
C10A 0.013(3) 0.014(3) 0.018(3) 0.000(2) -0.003(2) -0.003(2)
C11A 0.018(3) 0.013(2) 0.017(3) -0.002(2) 0.000(2) -0.003(2)
C12A 0.024(3) 0.012(2) 0.018(3) 0.000(2) 0.001(2) 0.001(2)
C13A 0.016(3) 0.012(2) 0.020(3) -0.002(2) -0.001(2) -0.004(2)
C14A 0.019(3) 0.017(3) 0.016(3) 0.001(2) 0.002(2) 0.000(2)
C15A 0.018(3) 0.012(3) 0.022(3) -0.002(2) -0.001(2) 0.002(2)
C16A 0.018(3) 0.012(3) 0.020(3) -0.002(2) 0.002(2) 0.000(2)
C17A 0.010(2) 0.016(3) 0.020(3) -0.003(2) 0.001(2) 0.0015(19)
C18A 0.014(3) 0.016(3) 0.020(3) -0.004(2) 0.004(2) -0.0005(19)
C19A 0.018(3) 0.018(3) 0.021(3) 0.003(2) 0.005(2) -0.001(2)
C20A 0.021(3) 0.028(3) 0.018(3) -0.006(2) 0.004(2) -0.002(2)
C21A 0.023(3) 0.021(3) 0.026(3) -0.009(2) 0.004(2) 0.000(2)
C22A 0.021(3) 0.014(3) 0.026(3) -0.004(2) 0.003(2) 0.000(2)
C23A 0.029(3) 0.019(3) 0.015(3) -0.002(2) 0.007(2) 0.002(2)

_geom_special_details            
;
 All esds (except the esd in the dihedral angle between two l.s. planes)
 are estimated using the full covariance matrix.  The cell esds are taken
 into account individually in the estimation of esds in distances, angles
 and torsion angles; correlations between esds in cell parameters are only
 used when they are defined by crystal symmetry.  An approximate (isotropic)
 treatment of cell esds is used for estimating esds involving l.s. planes.
;
loop_
_geom_bond_atom_site_label_1
_geom_bond_atom_site_label_2
_geom_bond_distance
_geom_bond_site_symmetry_2
_geom_bond_publ_flag
I1B C1B 2.098(5) . ?
I2B C18B 2.080(5) . ?
F9B C23B 1.353(6) . ?
F10B C23B 1.343(7) . ?
F11B C23B 1.351(7) . ?
N9B C10B 1.350(7) . ?
C1B C2B 1.391(7) . ?
C1B C6B 1.392(7) . ?
C2B C3B 1.385(8) . ?
C3B C4B 1.394(8) . ?
C4B C5B 1.384(7) . ?
C5B C6B 1.404(7) . ?
C6B C7B 1.439(7) . ?
C7B C8B 1.200(8) . ?
C8B C9B 1.421(8) . ?
C9B C10B 1.425(7) . ?
C9B C11B 1.398(7) . ?
C10B C14B 1.415(7) . ?
C11B C12B 1.385(7) . ?
C12B C13B 1.387(7) . ?
C12B C23B 1.494(7) . ?
C13B C14B 1.389(7) . ?
C14B C15B 1.437(7) . ?
C15B C16B 1.198(8) . ?
C16B C17B 1.427(7) . ?
C17B C18B 1.409(7) . ?
C17B C22B 1.404(7) . ?
C18B C19B 1.399(7) . ?
C19B C20B 1.387(8) . ?
C20B C21B 1.388(8) . ?
C21B C22B 1.390(8) . ?
I1A C1A 2.090(5) . ?
I2A C18A 2.094(5) . ?
F1A C23A 1.343(6) . ?
F2A C23A 1.356(7) . ?
F3A C23A 1.340(6) . ?
N1A C10A 1.362(7) . ?
C1A C2A 1.382(8) . ?
C1A C6A 1.407(7) . ?
C2A C3A 1.386(8) . ?
C3A C4A 1.403(8) . ?
C4A C5A 1.364(8) . ?
C5A C6A 1.413(7) . ?
C6A C7A 1.433(7) . ?
C7A C8A 1.201(8) . ?
C8A C9A 1.441(8) . ?
C9A C10A 1.412(8) . ?
C9A C11A 1.397(8) . ?
C10A C14A 1.420(8) . ?
C11A C12A 1.398(7) . ?
C12A C13A 1.381(8) . ?
C12A C23A 1.492(8) . ?
C13A C14A 1.391(7) . ?
C14A C15A 1.423(8) . ?
C15A C16A 1.200(8) . ?
C16A C17A 1.436(8) . ?
C17A C18A 1.403(7) . ?
C17A C22A 1.404(7) . ?
C18A C19A 1.391(8) . ?
C19A C20A 1.386(8) . ?
C20A C21A 1.384(8) . ?
C21A C22A 1.385(8) . ?

loop_
_geom_angle_atom_site_label_1
_geom_angle_atom_site_label_2
_geom_angle_atom_site_label_3
_geom_angle
_geom_angle_site_symmetry_1
_geom_angle_site_symmetry_3
_geom_angle_publ_flag
C2B C1B I1B 118.6(4) . . ?
C2B C1B C6B 120.9(5) . . ?
C6B C1B I1B 120.6(4) . . ?
C3B C2B C1B 119.7(5) . . ?
C2B C3B C4B 120.2(5) . . ?
C5B C4B C3B 119.9(5) . . ?
C4B C5B C6B 120.5(5) . . ?
C1B C6B C5B 118.7(5) . . ?
C1B C6B C7B 122.9(5) . . ?
C5B C6B C7B 118.3(5) . . ?
C8B C7B C6B 175.0(6) . . ?
C7B C8B C9B 175.8(6) . . ?
C8B C9B C10B 118.6(5) . . ?
C11B C9B C8B 121.5(5) . . ?
C11B C9B C10B 119.9(5) . . ?
N9B C10B C9B 120.3(5) . . ?
N9B C10B C14B 121.2(5) . . ?
C14B C10B C9B 118.5(5) . . ?
C12B C11B C9B 120.3(5) . . ?
C11B C12B C13B 120.4(5) . . ?
C11B C12B C23B 119.5(5) . . ?
C13B C12B C23B 119.9(5) . . ?
C12B C13B C14B 120.7(5) . . ?
C10B C14B C15B 117.9(5) . . ?
C13B C14B C10B 120.1(5) . . ?
C13B C14B C15B 121.9(5) . . ?
C16B C15B C14B 174.9(6) . . ?
C15B C16B C17B 177.2(6) . . ?
C18B C17B C16B 122.3(5) . . ?
C22B C17B C16B 119.9(5) . . ?
C22B C17B C18B 117.8(5) . . ?
C17B C18B I2B 121.7(4) . . ?
C19B C18B I2B 117.6(4) . . ?
C19B C18B C17B 120.7(5) . . ?
C20B C19B C18B 120.1(5) . . ?
C19B C20B C21B 120.2(5) . . ?
C20B C21B C22B 119.9(5) . . ?
C21B C22B C17B 121.4(5) . . ?
F9B C23B C12B 112.0(5) . . ?
F10B C23B F9B 106.5(5) . . ?
F10B C23B F11B 106.9(5) . . ?
F10B C23B C12B 112.9(5) . . ?
F11B C23B F9B 105.5(5) . . ?
F11B C23B C12B 112.6(5) . . ?
C2A C1A I1A 118.3(4) . . ?
C2A C1A C6A 121.1(5) . . ?
C6A C1A I1A 120.6(4) . . ?
C1A C2A C3A 120.1(5) . . ?
C2A C3A C4A 120.0(5) . . ?
C5A C4A C3A 119.6(5) . . ?
C4A C5A C6A 122.0(5) . . ?
C1A C6A C5A 117.2(5) . . ?
C1A C6A C7A 122.9(5) . . ?
C5A C6A C7A 119.8(5) . . ?
C8A C7A C6A 175.9(5) . . ?
C7A C8A C9A 175.6(6) . . ?
C10A C9A C8A 118.6(5) . . ?
C11A C9A C8A 121.6(5) . . ?
C11A C9A C10A 119.8(5) . . ?
N1A C10A C9A 120.5(5) . . ?
N1A C10A C14A 120.4(5) . . ?
C9A C10A C14A 119.2(5) . . ?
C9A C11A C12A 120.3(5) . . ?
C11A C12A C23A 119.6(5) . . ?
C13A C12A C11A 120.2(5) . . ?
C13A C12A C23A 120.1(5) . . ?
C12A C13A C14A 121.0(5) . . ?
C10A C14A C15A 118.6(5) . . ?
C13A C14A C10A 119.6(5) . . ?
C13A C14A C15A 121.7(5) . . ?
C16A C15A C14A 176.0(6) . . ?
C15A C16A C17A 176.8(6) . . ?
C18A C17A C16A 121.9(5) . . ?
C18A C17A C22A 117.8(5) . . ?
C22A C17A C16A 120.3(5) . . ?
C17A C18A I2A 121.4(4) . . ?
C19A C18A I2A 117.7(4) . . ?
C19A C18A C17A 120.9(5) . . ?
C20A C19A C18A 119.9(5) . . ?
C21A C20A C19A 120.3(5) . . ?
C20A C21A C22A 119.8(5) . . ?
C21A C22A C17A 121.3(5) . . ?
F1A C23A F2A 105.1(5) . . ?
F1A C23A C12A 113.8(5) . . ?
F2A C23A C12A 112.3(5) . . ?
F3A C23A F1A 107.0(5) . . ?
F3A C23A F2A 105.3(5) . . ?
F3A C23A C12A 112.8(5) . . ?

_shelx_res_file                  
;
TITL umt_ob220_a.res in P2(1)
    umt_ob220.res
    created by SHELXL-2018/3 at 10:32:13 on 01-Feb-2021
REM Old TITL umt_ob220_a.res in P2(1)
REM SHELXT solution in P2(1): R1 0.059, Rweak 0.010, Alpha 0.073
REM <I/s> 2.048 for 12 systematic absences, Orientation as input
REM Flack x = 0.373 ( 0.007 ) from 3573 Parsons' quotients
REM Formula found by SHELXT: C38 N12 F4 I4
CELL 0.71073 8.4061 20.5959 12.3043 90 108.644 90
ZERR 4 0.0003 0.0007 0.0004 0 0.001 0
LATT -1
SYMM -X,0.5+Y,-Z
SFAC C H F I N
UNIT 92 48 12 8 4
DFIX 0.87 N9B H9Bb N9B H9Ba N1A H1Aa N1A H1Ab

L.S. 20
PLAN  20
SIZE 0.01 0.07 0.12
TEMP -173.15
BOND
list 4
fmap 2 53
acta
TWIN -1 0 0 0 -1 0 0 0 -1 2
REM <olex2.extras>
REM <HklSrc "%.\\UMT_OB220.hkl">
REM </olex2.extras>

WGHT    0.030000    0.639100
BASF   0.38091
FVAR       0.25883
I1B   4    0.567641    0.296992    0.432489    11.00000    0.02336    0.02225 =
         0.01727    0.00397    0.00753    0.00237
I2B   4    0.236540    0.410138    0.743966    11.00000    0.02386    0.01421 =
         0.02048    0.00007    0.00860    0.00086
F9B   3    0.331924    0.697707    0.146392    11.00000    0.04812    0.02326 =
         0.02640    0.00852    0.02135   -0.00318
F10B  3    0.262400    0.747698    0.278848    11.00000    0.06878    0.01197 =
         0.02366   -0.00053    0.01415   -0.00333
F11B  3    0.075315    0.695472    0.145112    11.00000    0.03695    0.02915 =
         0.02347    0.01021    0.00618    0.01070
N9B   5    0.340623    0.461058    0.473601    11.00000    0.02465    0.01264 =
         0.01926    0.00279    0.00920    0.00261
H9BA  2    0.374797    0.426308    0.448895    11.00000    0.00073
H9BB  2    0.311500    0.454674    0.534382    11.00000    0.04389
C1B   1    0.574372    0.300939    0.263611    11.00000    0.01685    0.01808 =
         0.01518   -0.00105    0.00570   -0.00284
C2B   1    0.639034    0.248028    0.221273    11.00000    0.02132    0.01418 =
         0.02321    0.00004    0.00574   -0.00131
AFIX  43
H2B   2    0.682463    0.211739    0.269243    11.00000   -1.20000
AFIX   0
C3B   1    0.639820    0.248486    0.108899    11.00000    0.02344    0.01670 =
         0.02863   -0.00900    0.01080   -0.00035
AFIX  43
H3B   2    0.686147    0.212833    0.080285    11.00000   -1.20000
AFIX   0
C4B   1    0.572900    0.301056    0.037627    11.00000    0.02428    0.01501 =
         0.02050   -0.00212    0.01059   -0.00321
AFIX  43
H4B   2    0.571844    0.300894   -0.039809    11.00000   -1.20000
AFIX   0
C5B   1    0.507981    0.353504    0.079855    11.00000    0.01844    0.01969 =
         0.01873    0.00041    0.00643   -0.00253
AFIX  43
H5B   2    0.461110    0.389031    0.030836    11.00000   -1.20000
AFIX   0
C6B   1    0.510854    0.354613    0.194565    11.00000    0.01518    0.01582 =
         0.01649   -0.00025    0.00687   -0.00382
C7B   1    0.451055    0.411935    0.236115    11.00000    0.01876    0.01513 =
         0.01725   -0.00021    0.00564   -0.00294
C8B   1    0.406008    0.462433    0.265299    11.00000    0.01777    0.01947 =
         0.01498    0.00159    0.00433   -0.00491
C9B   1    0.351407    0.519819    0.306909    11.00000    0.01392    0.01674 =
         0.01313   -0.00101    0.00141   -0.00242
C10B  1    0.317280    0.516923    0.413078    11.00000    0.01127    0.01170 =
         0.01458   -0.00026   -0.00099   -0.00210
C11B  1    0.329836    0.578187    0.245838    11.00000    0.02126    0.01136 =
         0.01317    0.00194    0.00408   -0.00291
AFIX  43
H11B  2    0.354487    0.580264    0.175760    11.00000   -1.20000
AFIX   0
C12B  1    0.272678    0.632980    0.287109    11.00000    0.01908    0.01055 =
         0.01372    0.00116    0.00169   -0.00132
C13B  1    0.237317    0.630695    0.389706    11.00000    0.01554    0.01436 =
         0.01508   -0.00178    0.00154   -0.00290
AFIX  43
H13B  2    0.197892    0.668574    0.417005    11.00000   -1.20000
AFIX   0
C14B  1    0.258898    0.573659    0.452956    11.00000    0.01657    0.01324 =
         0.01480   -0.00023    0.00553   -0.00216
C15B  1    0.221940    0.569743    0.559023    11.00000    0.01427    0.01136 =
         0.01493   -0.00068    0.00222    0.00190
C16B  1    0.191532    0.561340    0.646670    11.00000    0.01500    0.01312 =
         0.01895    0.00056    0.00361   -0.00057
C17B  1    0.155170    0.554739    0.751775    11.00000    0.01505    0.01126 =
         0.01616   -0.00324    0.00375   -0.00561
C18B  1    0.174081    0.495368    0.811455    11.00000    0.01798    0.01055 =
         0.01574   -0.00220    0.00517   -0.00202
C19B  1    0.143926    0.491336    0.916686    11.00000    0.02069    0.02236 =
         0.01671    0.00247    0.00552   -0.00617
AFIX  43
H19B  2    0.159756    0.451308    0.957115    11.00000   -1.20000
AFIX   0
C20B  1    0.090948    0.545724    0.962019    11.00000    0.01924    0.02841 =
         0.01516   -0.00618    0.00649   -0.00570
AFIX  43
H20B  2    0.069022    0.542719    1.032956    11.00000   -1.20000
AFIX   0
C21B  1    0.069859    0.604539    0.904060    11.00000    0.01609    0.02396 =
         0.02671   -0.01143    0.01001   -0.00413
AFIX  43
H21B  2    0.033955    0.641774    0.935415    11.00000   -1.20000
AFIX   0
C22B  1    0.101370    0.608867    0.800041    11.00000    0.01773    0.01279 =
         0.02194   -0.00045    0.00694   -0.00155
AFIX  43
H22B  2    0.086190    0.649275    0.760813    11.00000   -1.20000
AFIX   0
C23B  1    0.235647    0.693162    0.215683    11.00000    0.03034    0.01257 =
         0.02258    0.00245    0.00949   -0.00077

I1A   4    1.057166    0.309388    0.429924    11.00000    0.02244    0.01976 =
         0.01757    0.00383    0.00646    0.00102
I2A   4    0.730531    0.407673    0.751884    11.00000    0.02387    0.01412 =
         0.02290   -0.00120    0.00732    0.00147
F1A   3    0.721175    0.712216    0.155322    11.00000    0.05175    0.01947 =
         0.01723    0.00348    0.00334    0.00304
F2A   3    0.908733    0.744458    0.308848    11.00000    0.03659    0.01575 =
         0.02750   -0.00093    0.01007   -0.00588
F3A   3    0.648523    0.752878    0.293897    11.00000    0.03747    0.01613 =
         0.03285    0.00277    0.01050    0.00779
N1A   5    0.814990    0.466575    0.480732    11.00000    0.02996    0.01438 =
         0.02036    0.00244    0.01002    0.00102
H1AA  2    0.789602    0.458667    0.540829    11.00000    0.02777
H1AB  2    0.860358    0.435589    0.456197    11.00000    0.03878
C1A   1    1.061352    0.317707    0.261546    11.00000    0.01387    0.01411 =
         0.01831    0.00005    0.00308   -0.00215
C2A   1    1.126686    0.266828    0.216001    11.00000    0.01995    0.01002 =
         0.02825    0.00160    0.00490   -0.00242
AFIX  43
H2A   2    1.170696    0.229778    0.261718    11.00000   -1.20000
AFIX   0
C3A   1    1.128136    0.269740    0.103773    11.00000    0.01988    0.01577 =
         0.02765   -0.00714    0.01098   -0.00246
AFIX  43
H3A   2    1.173252    0.234743    0.072681    11.00000   -1.20000
AFIX   0
C4A   1    1.062977    0.324369    0.036133    11.00000    0.02321    0.01558 =
         0.02116   -0.00014    0.00853   -0.00358
AFIX  43
H4A   2    1.063004    0.326397   -0.040995    11.00000   -1.20000
AFIX   0
C5A   1    0.999553    0.374578    0.081831    11.00000    0.01809    0.01728 =
         0.02195    0.00529    0.00537   -0.00109
AFIX  43
H5A   2    0.955014    0.411274    0.035267    11.00000   -1.20000
AFIX   0
C6A   1    0.998131    0.373631    0.196331    11.00000    0.01542    0.01342 =
         0.01821   -0.00101    0.00410   -0.00301
C7A   1    0.936264    0.428717    0.241691    11.00000    0.01414    0.01491 =
         0.01694    0.00324    0.00244   -0.00189
C8A   1    0.888004    0.477256    0.275256    11.00000    0.01388    0.01672 =
         0.01823    0.00241    0.00133   -0.00076
C9A   1    0.832138    0.533026    0.323802    11.00000    0.01497    0.01397 =
         0.01762   -0.00027   -0.00041   -0.00311
C10A  1    0.797117    0.525523    0.427962    11.00000    0.01344    0.01387 =
         0.01820   -0.00016   -0.00319   -0.00316
C11A  1    0.817294    0.594154    0.272215    11.00000    0.01788    0.01268 =
         0.01652   -0.00217   -0.00004   -0.00333
AFIX  43
H11A  2    0.842918    0.599450    0.202928    11.00000   -1.20000
AFIX   0
C12A  1    0.764871    0.647551    0.322192    11.00000    0.02353    0.01161 =
         0.01818   -0.00009    0.00137    0.00090
C13A  1    0.728566    0.640288    0.423310    11.00000    0.01560    0.01177 =
         0.02034   -0.00237   -0.00084   -0.00353
AFIX  43
H13A  2    0.694026    0.676951    0.456938    11.00000   -1.20000
AFIX   0
C14A  1    0.741829    0.580079    0.476649    11.00000    0.01897    0.01730 =
         0.01609    0.00075    0.00180   -0.00026
C15A  1    0.707407    0.571900    0.581779    11.00000    0.01778    0.01245 =
         0.02180   -0.00203   -0.00068    0.00202
C16A  1    0.680947    0.561081    0.670313    11.00000    0.01828    0.01156 =
         0.01990   -0.00236    0.00224   -0.00026
C17A  1    0.654463    0.551337    0.778772    11.00000    0.01029    0.01556 =
         0.02032   -0.00299    0.00055    0.00149
C18A  1    0.671038    0.490035    0.830890    11.00000    0.01392    0.01580 =
         0.01958   -0.00410    0.00373   -0.00046
C19A  1    0.647729    0.481945    0.937018    11.00000    0.01787    0.01843 =
         0.02101    0.00314    0.00467   -0.00092
AFIX  43
H19A  2    0.659971    0.440202    0.971567    11.00000   -1.20000
AFIX   0
C20A  1    0.606616    0.534889    0.992268    11.00000    0.02094    0.02814 =
         0.01756   -0.00615    0.00384   -0.00217
AFIX  43
H20A  2    0.589898    0.529269    1.064482    11.00000   -1.20000
AFIX   0
C21A  1    0.589803    0.595892    0.942761    11.00000    0.02314    0.02117 =
         0.02553   -0.00920    0.00391   -0.00007
AFIX  43
H21A  2    0.563185    0.632185    0.981375    11.00000   -1.20000
AFIX   0
C22A  1    0.611905    0.603883    0.836707    11.00000    0.02120    0.01401 =
         0.02611   -0.00440    0.00281   -0.00008
AFIX  43
H22A  2    0.597985    0.645745    0.802524    11.00000   -1.20000
AFIX   0
C23A  1    0.759135    0.713207    0.269908    11.00000    0.02889    0.01931 =
         0.01542   -0.00192    0.00715    0.00248
HKLF 4


REM  umt_ob220_a.res in P2(1)
REM wR2 = 0.0579, GooF = S = 1.086, Restrained GooF = 1.086 for all data
REM R1 = 0.0254 for 8540 Fo > 4sig(Fo) and 0.0312 for all 9280 data
REM 540 parameters refined using 5 restraints

END

WGHT      0.0300      0.6391

REM Highest difference peak  1.708,  deepest hole -0.357,  1-sigma level  0.106
Q1    1   0.6663  0.3030  0.4334  11.00000  0.05    1.71
Q2    1   1.1684  0.3040  0.4311  11.00000  0.05    1.41
Q3    1   0.8357  0.4121  0.7444  11.00000  0.05    1.13
Q4    1   0.1384  0.4137  0.7589  11.00000  0.05    1.12
Q5    1   0.6254  0.4049  0.7444  11.00000  0.05    1.11
Q6    1   0.3457  0.4112  0.7480  11.00000  0.05    1.08
Q7    1   0.9595  0.3140  0.4550  11.00000  0.05    0.80
Q8    1   0.4808  0.2984  0.4618  11.00000  0.05    0.73
Q9    1   0.5495  0.2986  0.3527  11.00000  0.05    0.62
Q10   1   1.0776  0.3084  0.3621  11.00000  0.05    0.61
Q11   1   0.2451  0.4151  0.8153  11.00000  0.05    0.53
Q12   1   0.5531  0.2837  0.4192  11.00000  0.05    0.49
Q13   1   0.2487  0.4058  0.6742  11.00000  0.05    0.47
Q14   1   0.7220  0.4116  0.6785  11.00000  0.05    0.45
Q15   1   1.0539  0.3029  0.5060  11.00000  0.05    0.45
Q16   1   0.7375  0.7038  0.2162  11.00000  0.05    0.42
Q17   1   1.0636  0.7392  0.2986  11.00000  0.05    0.41
Q18   1   0.7645  0.4107  0.8346  11.00000  0.05    0.39
Q19   1   0.2937  0.5202  0.3494  11.00000  0.05    0.39
Q20   1   0.1617  0.5795  0.7839  11.00000  0.05    0.39
;
_shelx_res_checksum              71374
_olex2_submission_special_instructions 'No special instructions were received'
loop_
_twin_individual_id
_twin_individual_mass_fraction_refined
1 0.619(19)
2 0.381(19)

####################################################################### 
# 
# This file contains crystal structure data downloaded from the 
# Cambridge Structural Database (CSD) hosted by the Cambridge 
# Crystallographic Data Centre (CCDC).
# 
# Full information about CCDC data access policies and citation 
# guidelines are available at http://www.ccdc.cam.ac.uk/access/V1 
# 
# Audit and citation data items may have been added by the CCDC. 
# Please retain this information to preserve the provenance of 
# this file and to allow appropriate attribution of the data. 
# 
#######################################################################

data_umt_ob227
_database_code_depnum_ccdc_archive 'CCDC 2238836'
loop_
_audit_author_name
_audit_author_address
'Dan Decato'
;University of Montana
United States of America
;
_audit_update_record             
;
2023-01-30 deposited with the CCDC.	2023-07-20 downloaded from the CCDC.
;
_audit_creation_date             2021-01-14
_audit_creation_method           
;
Olex2 1.2
(compiled 2018.05.29 svn.r3508 for OlexSys, GUI svn.r5506)
;
_shelx_SHELXL_version_number     2018/3
_chemical_name_common            ?
_chemical_name_systematic        ?
_chemical_formula_moiety         'C24 H10 F7 I2 N'
_chemical_formula_sum            'C24 H10 F7 I2 N'
_chemical_formula_weight         699.13
_chemical_melting_point          ?
loop_
_atom_type_symbol
_atom_type_description
_atom_type_scat_dispersion_real
_atom_type_scat_dispersion_imag
_atom_type_scat_source
C C 0.0033 0.0016 'International Tables Vol C Tables 4.2.6.8 and 6.1.1.4'
H H 0.0000 0.0000 'International Tables Vol C Tables 4.2.6.8 and 6.1.1.4'
F F 0.0171 0.0103 'International Tables Vol C Tables 4.2.6.8 and 6.1.1.4'
I I -0.4742 1.8119 'International Tables Vol C Tables 4.2.6.8 and 6.1.1.4'
N N 0.0061 0.0033 'International Tables Vol C Tables 4.2.6.8 and 6.1.1.4'

_shelx_space_group_comment       
;
The symmetry employed for this shelxl refinement is uniquely defined
by the following loop, which should always be used as a source of
symmetry information in preference to the above space-group names.
They are only intended as comments.
;
_space_group_crystal_system      monoclinic
_space_group_IT_number           15
_space_group_name_H-M_alt        'C 1 2/c 1'
_space_group_name_Hall           '-C 2yc'
loop_
_space_group_symop_operation_xyz
'x, y, z'
'-x, y, -z+1/2'
'x+1/2, y+1/2, z'
'-x+1/2, y+1/2, -z+1/2'
'-x, -y, -z'
'x, -y, z-1/2'
'-x+1/2, -y+1/2, -z'
'x+1/2, -y+1/2, z-1/2'

_cell_length_a                   7.3702(7)
_cell_length_b                   18.1535(18)
_cell_length_c                   34.027(3)
_cell_angle_alpha                90
_cell_angle_beta                 94.009(2)
_cell_angle_gamma                90
_cell_volume                     4541.5(8)
_cell_formula_units_Z            8
_cell_measurement_reflns_used    9993
_cell_measurement_temperature    100
_cell_measurement_theta_max      25.023
_cell_measurement_theta_min      2.545
_shelx_estimated_absorpt_T_max   0.972
_shelx_estimated_absorpt_T_min   0.614
_exptl_absorpt_coefficient_mu    2.840
_exptl_absorpt_correction_T_max  0.7452
_exptl_absorpt_correction_T_min  0.6547
_exptl_absorpt_correction_type   multi-scan
_exptl_absorpt_process_details   
'SADABS-2016/2 (Bruker,2016/2) was used for absorption correction. wR2(int) was 0.0666 before and 0.0559 after correction. The Ratio of minimum to maximum transmission is 0.8786. The \l/2 correction factor is Not present.'
_exptl_absorpt_special_details   ?
_exptl_crystal_colour            yellow
_exptl_crystal_density_diffrn    2.045
_exptl_crystal_density_meas      ?
_exptl_crystal_density_method    ?
_exptl_crystal_description       plate
_exptl_crystal_F_000             2640
_exptl_crystal_size_max          0.19
_exptl_crystal_size_mid          0.05
_exptl_crystal_size_min          0.01
_exptl_transmission_factor_max   ?
_exptl_transmission_factor_min   ?
_diffrn_reflns_av_R_equivalents  0.0621
_diffrn_reflns_av_unetI/netI     0.0319
_diffrn_reflns_Laue_measured_fraction_full 0.998
_diffrn_reflns_Laue_measured_fraction_max 0.998
_diffrn_reflns_limit_h_max       8
_diffrn_reflns_limit_h_min       -8
_diffrn_reflns_limit_k_max       21
_diffrn_reflns_limit_k_min       -21
_diffrn_reflns_limit_l_max       40
_diffrn_reflns_limit_l_min       -40
_diffrn_reflns_number            47545
_diffrn_reflns_point_group_measured_fraction_full 0.998
_diffrn_reflns_point_group_measured_fraction_max 0.998
_diffrn_reflns_theta_full        25.099
_diffrn_reflns_theta_max         25.099
_diffrn_reflns_theta_min         2.545
_diffrn_ambient_temperature      100
_diffrn_detector                 'Bruker Photon-100 area detector'
_diffrn_detector_area_resol_mean 10.5
_diffrn_detector_type            'CMOS area detector'
_diffrn_measured_fraction_theta_full 0.998
_diffrn_measured_fraction_theta_max 0.998
_diffrn_measurement_device       'Fixed Chi Three-Circle Diffractometer'
_diffrn_measurement_device_type  'Bruker D8 VENTURE Duo'
_diffrn_measurement_method       '\w and \f scans'
_diffrn_radiation_monochromator  'TRIUMPH graphite'
_diffrn_radiation_probe          X-ray
_diffrn_radiation_type           MoK\a
_diffrn_radiation_wavelength     0.71073
_diffrn_source                   'sealed tube'
_diffrn_source_type              fine-focus
_diffrn_standards_number         0
_reflns_Friedel_coverage         0.000
_reflns_Friedel_fraction_full    .
_reflns_Friedel_fraction_max     .
_reflns_number_gt                3412
_reflns_number_total             4043
_reflns_special_details          
;
 Reflections were merged by SHELXL according to the crystal
 class for the calculation of statistics and refinement.
 
 _reflns_Friedel_fraction is defined as the number of unique
 Friedel pairs measured divided by the number that would be
 possible theoretically, ignoring centric projections and
 systematic absences.
;
_reflns_threshold_expression     'I > 2\s(I)'
_computing_cell_refinement       'SAINT V8.38A (BRUKER-AXS, 2016)'
_computing_data_collection       'APEX3 (Bruker-AXS, 2016)'
_computing_data_reduction        'SAINT V8.38A (BRUKER-AXS, 2016)'
_computing_molecular_graphics    'Olex2 (Dolomanov et al., 2009)'
_computing_publication_material  'Olex2 (Dolomanov et al., 2009)'
_computing_structure_refinement  'ShelXL (Sheldrick, 2015)'
_computing_structure_solution    'ShelXT (Sheldrick, 2015)'
_refine_diff_density_max         0.719
_refine_diff_density_min         -0.637
_refine_diff_density_rms         0.121
_refine_ls_extinction_coef       .
_refine_ls_extinction_method     none
_refine_ls_goodness_of_fit_ref   1.183
_refine_ls_hydrogen_treatment    mixed
_refine_ls_matrix_type           full
_refine_ls_number_parameters     315
_refine_ls_number_reflns         4043
_refine_ls_number_restraints     2
_refine_ls_R_factor_all          0.0556
_refine_ls_R_factor_gt           0.0404
_refine_ls_restrained_S_all      1.183
_refine_ls_shift/su_max          0.002
_refine_ls_shift/su_mean         0.000
_refine_ls_structure_factor_coef Fsqd
_refine_ls_weighting_details     
'w=1/[\s^2^(Fo^2^)+(0.0089P)^2^+41.5815P] where P=(Fo^2^+2Fc^2^)/3'
_refine_ls_weighting_scheme      calc
_refine_ls_wR_factor_gt          0.0634
_refine_ls_wR_factor_ref         0.0667
_refine_special_details          ?
_olex2_refinement_description    
;
1. Fixed Uiso
 At 1.2 times of:
  All C(H) groups
2. Restrained distances
 N1-H1A = N1-H1B
 0.87 with sigma of 0.02
3.a Aromatic/amide H refined with riding coordinates:
 C2(H2), C3(H3), C5(H5), C11(H11), C13(H13), C19(H19), C20(H20), C22(H22)
;
_atom_sites_solution_hydrogens   mixed
_atom_sites_solution_primary     dual
_atom_sites_solution_secondary   ?
loop_
_atom_site_label
_atom_site_type_symbol
_atom_site_fract_x
_atom_site_fract_y
_atom_site_fract_z
_atom_site_U_iso_or_equiv
_atom_site_adp_type
_atom_site_occupancy
_atom_site_site_symmetry_order
_atom_site_calc_flag
_atom_site_refinement_flags_posn
_atom_site_refinement_flags_adp
_atom_site_refinement_flags_occupancy
_atom_site_disorder_assembly
_atom_site_disorder_group
I1 I 0.49328(5) 0.53996(2) 0.66979(2) 0.02359(10) Uani 1 1 d . . . . .
I2 I -0.01085(5) 0.27593(2) 0.91341(2) 0.02803(11) Uani 1 1 d . . . . .
F1 F 0.2404(5) 0.11149(16) 0.75519(9) 0.0402(9) Uani 1 1 d . . . . .
F2 F 0.5570(5) 0.27638(16) 0.52087(8) 0.0321(8) Uani 1 1 d . . . . .
F3 F 0.4136(5) 0.36337(18) 0.48930(9) 0.0399(9) Uani 1 1 d . . . . .
F4 F 0.7055(5) 0.36513(19) 0.49658(10) 0.0444(10) Uani 1 1 d . . . . .
F5 F -0.0216(9) 0.6499(2) 0.86498(15) 0.0932(19) Uani 1 1 d . . . . .
F6 F 0.0882(7) 0.6541(2) 0.9239(2) 0.116(2) Uani 1 1 d . . . . .
F7 F -0.1886(6) 0.6511(2) 0.91182(15) 0.0730(14) Uani 1 1 d . . . . .
N1 N 0.2544(7) 0.4146(2) 0.74587(14) 0.0226(10) Uani 1 1 d D . . . .
H1A H 0.289(6) 0.436(2) 0.7255(10) 0.013(14) Uiso 1 1 d D . . . .
H1B H 0.225(9) 0.437(3) 0.7666(12) 0.06(2) Uiso 1 1 d D . . . .
C1 C 0.5110(7) 0.4761(3) 0.61906(14) 0.0165(11) Uani 1 1 d . . . . .
C2 C 0.5626(7) 0.5093(3) 0.58511(14) 0.0182(11) Uani 1 1 d . . . . .
H2 H 0.586741 0.560683 0.584858 0.022 Uiso 1 1 calc R . . . .
C3 C 0.5792(7) 0.4681(3) 0.55164(15) 0.0186(11) Uani 1 1 d . . . . .
H3 H 0.613860 0.491020 0.528223 0.022 Uiso 1 1 calc R . . . .
C4 C 0.5449(7) 0.3924(3) 0.55210(14) 0.0160(11) Uani 1 1 d . . . . .
C5 C 0.4943(6) 0.3581(3) 0.58605(14) 0.0157(11) Uani 1 1 d . . . . .
H5 H 0.472129 0.306549 0.586130 0.019 Uiso 1 1 calc R . . . .
C6 C 0.4757(6) 0.3999(3) 0.62052(14) 0.0144(11) Uani 1 1 d . . . . .
C7 C 0.4172(6) 0.3637(3) 0.65474(14) 0.0142(11) Uani 1 1 d . . . . .
C8 C 0.3679(7) 0.3310(3) 0.68239(14) 0.0159(11) Uani 1 1 d . . . . .
C9 C 0.3057(7) 0.2955(3) 0.71678(14) 0.0172(11) Uani 1 1 d . . . . .
C10 C 0.2516(7) 0.3393(3) 0.74817(14) 0.0160(11) Uani 1 1 d . . . . .
C11 C 0.3002(7) 0.2185(3) 0.71923(15) 0.0208(12) Uani 1 1 d . . . . .
H11 H 0.334086 0.188821 0.697949 0.025 Uiso 1 1 calc R . . . .
C12 C 0.2451(8) 0.1870(3) 0.75289(16) 0.0236(12) Uani 1 1 d . . . . .
C13 C 0.1921(7) 0.2273(3) 0.78429(15) 0.0219(12) Uani 1 1 d . . . . .
H13 H 0.154987 0.203319 0.807211 0.026 Uiso 1 1 calc R . . . .
C14 C 0.1937(7) 0.3038(3) 0.78195(14) 0.0167(11) Uani 1 1 d . . . . .
C15 C 0.1352(7) 0.3470(3) 0.81390(14) 0.0181(11) Uani 1 1 d . . . . .
C16 C 0.0848(6) 0.3826(3) 0.84061(15) 0.0154(11) Uani 1 1 d . . . . .
C17 C 0.0264(7) 0.4240(3) 0.87315(14) 0.0173(11) Uani 1 1 d . . . . .
C18 C -0.0160(7) 0.3898(3) 0.90845(15) 0.0174(11) Uani 1 1 d . . . . .
C19 C -0.0652(7) 0.4319(3) 0.94023(15) 0.0228(12) Uani 1 1 d . . . . .
H19 H -0.093795 0.408275 0.963930 0.027 Uiso 1 1 calc R . . . .
C20 C -0.0726(7) 0.5076(3) 0.93757(17) 0.0263(13) Uani 1 1 d . . . . .
H20 H -0.104882 0.536237 0.959395 0.032 Uiso 1 1 calc R . . . .
C21 C -0.0327(7) 0.5416(3) 0.90273(17) 0.0244(12) Uani 1 1 d . . . . .
C22 C 0.0163(7) 0.5008(3) 0.87085(16) 0.0211(12) Uani 1 1 d . . . . .
H22 H 0.043164 0.525093 0.847220 0.025 Uiso 1 1 calc R . . . .
C23 C 0.5553(8) 0.3490(3) 0.51520(15) 0.0239(13) Uani 1 1 d . . . . .
C24 C -0.0367(9) 0.6232(3) 0.8997(2) 0.0364(16) Uani 1 1 d . . . . .

loop_
_atom_site_aniso_label
_atom_site_aniso_U_11
_atom_site_aniso_U_22
_atom_site_aniso_U_33
_atom_site_aniso_U_23
_atom_site_aniso_U_13
_atom_site_aniso_U_12
I1 0.0345(2) 0.01852(17) 0.01768(18) -0.00538(15) 0.00107(15) 0.00120(16)
I2 0.0326(2) 0.02268(19) 0.0289(2) 0.00730(16) 0.00279(16) 0.00263(17)
F1 0.077(3) 0.0183(16) 0.0275(19) -0.0015(14) 0.0210(18) -0.0095(17)
F2 0.060(2) 0.0193(16) 0.0175(16) -0.0021(13) 0.0087(15) 0.0043(16)
F3 0.063(3) 0.0348(19) 0.0196(18) -0.0072(15) -0.0125(17) 0.0125(18)
F4 0.060(3) 0.045(2) 0.032(2) -0.0099(17) 0.0328(18) -0.0099(19)
F5 0.184(6) 0.023(2) 0.082(4) 0.007(2) 0.071(4) 0.002(3)
F6 0.100(4) 0.030(2) 0.205(7) -0.024(3) -0.084(4) -0.007(3)
F7 0.080(3) 0.039(2) 0.105(4) 0.003(2) 0.037(3) 0.032(2)
N1 0.033(3) 0.021(2) 0.015(3) -0.002(2) 0.011(2) -0.002(2)
C1 0.016(3) 0.017(3) 0.017(3) -0.001(2) 0.001(2) 0.003(2)
C2 0.012(3) 0.021(3) 0.021(3) 0.001(2) -0.003(2) -0.002(2)
C3 0.019(3) 0.021(3) 0.017(3) 0.005(2) 0.002(2) 0.000(2)
C4 0.011(3) 0.021(3) 0.016(3) 0.001(2) 0.003(2) 0.003(2)
C5 0.009(3) 0.018(3) 0.020(3) 0.001(2) -0.002(2) 0.006(2)
C6 0.011(3) 0.019(3) 0.012(3) 0.003(2) 0.002(2) 0.002(2)
C7 0.011(3) 0.019(3) 0.013(3) -0.004(2) -0.004(2) 0.002(2)
C8 0.012(3) 0.020(3) 0.016(3) -0.004(2) 0.001(2) 0.004(2)
C9 0.013(3) 0.025(3) 0.014(3) -0.002(2) 0.003(2) -0.001(2)
C10 0.012(3) 0.019(3) 0.016(3) -0.001(2) 0.000(2) 0.001(2)
C11 0.024(3) 0.020(3) 0.018(3) -0.005(2) 0.005(2) -0.001(2)
C12 0.032(3) 0.017(3) 0.022(3) 0.001(2) 0.005(2) -0.008(3)
C13 0.026(3) 0.025(3) 0.015(3) -0.002(2) 0.005(2) -0.006(3)
C14 0.014(3) 0.024(3) 0.013(3) -0.004(2) 0.003(2) -0.002(2)
C15 0.017(3) 0.024(3) 0.013(3) -0.001(2) 0.002(2) -0.004(2)
C16 0.007(3) 0.019(3) 0.019(3) 0.003(2) -0.004(2) 0.000(2)
C17 0.014(3) 0.024(3) 0.014(3) -0.002(2) 0.003(2) -0.001(2)
C18 0.015(3) 0.019(3) 0.019(3) 0.001(2) 0.002(2) -0.003(2)
C19 0.015(3) 0.036(3) 0.017(3) 0.002(2) 0.002(2) 0.001(2)
C20 0.018(3) 0.030(3) 0.031(3) -0.010(3) 0.004(2) 0.005(2)
C21 0.013(3) 0.025(3) 0.036(3) -0.005(3) 0.002(2) 0.000(2)
C22 0.017(3) 0.022(3) 0.025(3) 0.004(2) 0.003(2) -0.001(2)
C23 0.031(3) 0.028(3) 0.013(3) 0.000(2) 0.005(2) -0.004(3)
C24 0.034(4) 0.022(3) 0.053(4) -0.020(3) -0.005(3) 0.000(3)

_geom_special_details            
;
 All esds (except the esd in the dihedral angle between two l.s. planes)
 are estimated using the full covariance matrix.  The cell esds are taken
 into account individually in the estimation of esds in distances, angles
 and torsion angles; correlations between esds in cell parameters are only
 used when they are defined by crystal symmetry.  An approximate (isotropic)
 treatment of cell esds is used for estimating esds involving l.s. planes.
;
loop_
_geom_bond_atom_site_label_1
_geom_bond_atom_site_label_2
_geom_bond_distance
_geom_bond_site_symmetry_2
_geom_bond_publ_flag
I1 C1 2.091(5) . ?
I2 C18 2.074(5) . ?
F1 C12 1.374(6) . ?
F2 C23 1.332(6) . ?
F3 C23 1.344(6) . ?
F4 C23 1.346(6) . ?
F5 C24 1.291(8) . ?
F6 C24 1.317(7) . ?
F7 C24 1.320(7) . ?
N1 C10 1.368(6) . ?
C1 C2 1.380(7) . ?
C1 C6 1.408(7) . ?
C2 C3 1.376(7) . ?
C3 C4 1.397(7) . ?
C4 C5 1.386(7) . ?
C4 C23 1.488(7) . ?
C5 C6 1.412(7) . ?
C6 C7 1.430(7) . ?
C7 C8 1.191(7) . ?
C8 C9 1.439(7) . ?
C9 C10 1.412(7) . ?
C9 C11 1.401(7) . ?
C10 C14 1.410(7) . ?
C11 C12 1.367(7) . ?
C12 C13 1.374(7) . ?
C13 C14 1.391(7) . ?
C14 C15 1.430(7) . ?
C15 C16 1.196(7) . ?
C16 C17 1.429(7) . ?
C17 C18 1.407(7) . ?
C17 C22 1.398(7) . ?
C18 C19 1.393(7) . ?
C19 C20 1.378(8) . ?
C20 C21 1.386(8) . ?
C21 C22 1.382(7) . ?
C21 C24 1.484(8) . ?

loop_
_geom_angle_atom_site_label_1
_geom_angle_atom_site_label_2
_geom_angle_atom_site_label_3
_geom_angle
_geom_angle_site_symmetry_1
_geom_angle_site_symmetry_3
_geom_angle_publ_flag
C2 C1 I1 119.1(4) . . ?
C2 C1 C6 121.4(5) . . ?
C6 C1 I1 119.5(4) . . ?
C3 C2 C1 120.1(5) . . ?
C2 C3 C4 120.0(5) . . ?
C3 C4 C23 119.4(5) . . ?
C5 C4 C3 120.7(5) . . ?
C5 C4 C23 119.9(5) . . ?
C4 C5 C6 119.9(5) . . ?
C1 C6 C5 118.0(4) . . ?
C1 C6 C7 123.2(4) . . ?
C5 C6 C7 118.8(4) . . ?
C8 C7 C6 177.4(5) . . ?
C7 C8 C9 176.7(5) . . ?
C10 C9 C8 119.0(4) . . ?
C11 C9 C8 120.5(4) . . ?
C11 C9 C10 120.4(5) . . ?
N1 C10 C9 120.9(5) . . ?
N1 C10 C14 120.6(5) . . ?
C14 C10 C9 118.5(4) . . ?
C12 C11 C9 118.6(5) . . ?
F1 C12 C13 118.5(5) . . ?
C11 C12 F1 118.4(5) . . ?
C11 C12 C13 123.1(5) . . ?
C12 C13 C14 118.9(5) . . ?
C10 C14 C15 119.6(5) . . ?
C13 C14 C10 120.5(5) . . ?
C13 C14 C15 119.9(5) . . ?
C16 C15 C14 179.3(6) . . ?
C15 C16 C17 178.7(5) . . ?
C18 C17 C16 121.7(5) . . ?
C22 C17 C16 119.9(5) . . ?
C22 C17 C18 118.3(5) . . ?
C17 C18 I2 120.4(4) . . ?
C19 C18 I2 119.2(4) . . ?
C19 C18 C17 120.4(5) . . ?
C20 C19 C18 120.5(5) . . ?
C19 C20 C21 119.4(5) . . ?
C20 C21 C24 119.9(5) . . ?
C22 C21 C20 121.0(5) . . ?
C22 C21 C24 119.1(5) . . ?
C21 C22 C17 120.4(5) . . ?
F2 C23 F3 106.6(4) . . ?
F2 C23 F4 106.5(4) . . ?
F2 C23 C4 113.7(4) . . ?
F3 C23 F4 106.0(4) . . ?
F3 C23 C4 111.5(4) . . ?
F4 C23 C4 112.0(4) . . ?
F5 C24 F6 108.1(6) . . ?
F5 C24 F7 105.7(6) . . ?
F5 C24 C21 115.8(5) . . ?
F6 C24 F7 102.3(5) . . ?
F6 C24 C21 111.9(5) . . ?
F7 C24 C21 112.0(5) . . ?

_shelx_res_file                  
;
TITL umt_ob227_a.res in C2/c
    umt_ob227.res
    created by SHELXL-2018/3 at 09:19:22 on 14-Jan-2021
REM Old TITL UMT_OB227 in C2/c
REM SHELXT solution in C2/c: R1 0.113, Rweak 0.015, Alpha 0.050
REM <I/s> 1.579 for 140 systematic absences, Orientation as input
REM Formula found by SHELXT: C22 N3 F7 I2
CELL 0.71073 7.3702 18.1535 34.0268 90 94.009 90
ZERR 8 0.0007 0.0018 0.0033 0 0.002 0
LATT 7
SYMM -X,+Y,0.5-Z
SFAC C H F I N
UNIT 192 80 56 16 8
DFIX 0.87 N1 H1a N1 H1b

L.S. 10
PLAN  20
SIZE 0.01 0.05 0.19
TEMP -173.15
BOND
list 4
fmap 2 53
ACTA
REM <olex2.extras>
REM <HklSrc "%.\\UMT_OB227.hkl">
REM </olex2.extras>

WGHT    0.008900   41.581501
FVAR       0.07720
I1    4    0.493278    0.539957    0.669792    11.00000    0.03446    0.01852 =
         0.01768   -0.00538    0.00107    0.00120
I2    4   -0.010853    0.275932    0.913405    11.00000    0.03259    0.02268 =
         0.02891    0.00730    0.00279    0.00263
F1    3    0.240393    0.111491    0.755188    11.00000    0.07707    0.01831 =
         0.02754   -0.00155    0.02102   -0.00953
F2    3    0.557034    0.276377    0.520869    11.00000    0.06029    0.01929 =
         0.01750   -0.00212    0.00870    0.00426
F3    3    0.413560    0.363375    0.489299    11.00000    0.06296    0.03482 =
         0.01963   -0.00716   -0.01254    0.01245
F4    3    0.705518    0.365125    0.496579    11.00000    0.05955    0.04545 =
         0.03231   -0.00986    0.03278   -0.00990
F5    3   -0.021557    0.649903    0.864977    11.00000    0.18387    0.02275 =
         0.08173    0.00724    0.07111    0.00223
F6    3    0.088247    0.654144    0.923922    11.00000    0.09986    0.03005 =
         0.20464   -0.02353   -0.08385   -0.00694
F7    3   -0.188621    0.651076    0.911823    11.00000    0.08017    0.03860 =
         0.10456    0.00277    0.03722    0.03244
N1    5    0.254358    0.414575    0.745866    11.00000    0.03295    0.02094 =
         0.01514   -0.00157    0.01075   -0.00212
H1A   2    0.288975    0.436192    0.725482    11.00000    0.01304
H1B   2    0.224906    0.437206    0.766607    11.00000    0.05716
C1    1    0.510963    0.476090    0.619062    11.00000    0.01566    0.01666 =
         0.01703   -0.00105    0.00069    0.00278
C2    1    0.562602    0.509286    0.585113    11.00000    0.01192    0.02101 =
         0.02112    0.00102   -0.00348   -0.00152
AFIX  43
H2    2    0.586741    0.560683    0.584858    11.00000   -1.20000
AFIX   0
C3    1    0.579172    0.468052    0.551638    11.00000    0.01868    0.02065 =
         0.01657    0.00532    0.00248    0.00029
AFIX  43
H3    2    0.613860    0.491020    0.528223    11.00000   -1.20000
AFIX   0
C4    1    0.544950    0.392355    0.552096    11.00000    0.01107    0.02108 =
         0.01606    0.00058    0.00267    0.00349
C5    1    0.494304    0.358099    0.586050    11.00000    0.00944    0.01774 =
         0.01964    0.00082   -0.00194    0.00641
AFIX  43
H5    2    0.472129    0.306549    0.586130    11.00000   -1.20000
AFIX   0
C6    1    0.475719    0.399936    0.620522    11.00000    0.01150    0.01939 =
         0.01238    0.00275    0.00204    0.00236
C7    1    0.417192    0.363738    0.654737    11.00000    0.01054    0.01869 =
         0.01282   -0.00418   -0.00394    0.00155
C8    1    0.367889    0.331035    0.682387    11.00000    0.01176    0.01965 =
         0.01622   -0.00359    0.00117    0.00352
C9    1    0.305691    0.295500    0.716776    11.00000    0.01285    0.02528 =
         0.01371   -0.00190    0.00314   -0.00119
C10   1    0.251591    0.339337    0.748166    11.00000    0.01221    0.01930 =
         0.01630   -0.00147   -0.00021    0.00130
C11   1    0.300219    0.218513    0.719231    11.00000    0.02428    0.02038 =
         0.01837   -0.00483    0.00505   -0.00103
AFIX  43
H11   2    0.334086    0.188821    0.697949    11.00000   -1.20000
AFIX   0
C12   1    0.245136    0.187003    0.752886    11.00000    0.03222    0.01691 =
         0.02219    0.00082    0.00481   -0.00813
C13   1    0.192108    0.227298    0.784290    11.00000    0.02593    0.02474 =
         0.01548   -0.00194    0.00466   -0.00625
AFIX  43
H13   2    0.154987    0.203319    0.807211    11.00000   -1.20000
AFIX   0
C14   1    0.193694    0.303820    0.781953    11.00000    0.01364    0.02390 =
         0.01292   -0.00417    0.00334   -0.00228
C15   1    0.135240    0.346958    0.813900    11.00000    0.01712    0.02398 =
         0.01324   -0.00127    0.00239   -0.00371
C16   1    0.084770    0.382575    0.840614    11.00000    0.00681    0.01947 =
         0.01911    0.00320   -0.00389   -0.00045
C17   1    0.026382    0.424005    0.873153    11.00000    0.01351    0.02448 =
         0.01420   -0.00179    0.00311   -0.00129
C18   1   -0.016029    0.389788    0.908451    11.00000    0.01463    0.01906 =
         0.01879    0.00139    0.00221   -0.00307
C19   1   -0.065190    0.431915    0.940234    11.00000    0.01542    0.03645 =
         0.01651    0.00197    0.00187    0.00084
AFIX  43
H19   2   -0.093795    0.408275    0.963930    11.00000   -1.20000
AFIX   0
C20   1   -0.072650    0.507620    0.937570    11.00000    0.01840    0.02976 =
         0.03117   -0.01031    0.00421    0.00548
AFIX  43
H20   2   -0.104882    0.536237    0.959395    11.00000   -1.20000
AFIX   0
C21   1   -0.032659    0.541604    0.902730    11.00000    0.01257    0.02494 =
         0.03569   -0.00452    0.00239    0.00020
C22   1    0.016255    0.500801    0.870848    11.00000    0.01699    0.02185 =
         0.02483    0.00398    0.00310   -0.00128
AFIX  43
H22   2    0.043164    0.525093    0.847220    11.00000   -1.20000
AFIX   0
C23   1    0.555268    0.349002    0.515196    11.00000    0.03077    0.02840 =
         0.01316    0.00041    0.00512   -0.00369
C24   1   -0.036686    0.623178    0.899747    11.00000    0.03365    0.02176 =
         0.05282   -0.01993   -0.00460    0.00019
HKLF 4


REM  umt_ob227_a.res in C2/c
REM wR2 = 0.0667, GooF = S = 1.183, Restrained GooF = 1.183 for all data
REM R1 = 0.0404 for 3412 Fo > 4sig(Fo) and 0.0556 for all 4043 data
REM 315 parameters refined using 2 restraints

END

WGHT      0.0089     41.5813

REM Highest difference peak  0.719,  deepest hole -0.637,  1-sigma level  0.121
Q1    1   0.1441  0.6481  0.8806  11.00000  0.05    0.72
Q2    1  -0.1712  0.6518  0.8804  11.00000  0.05    0.68
Q3    1  -0.0659  0.6576  0.9237  11.00000  0.05    0.56
Q4    1   0.4759  0.6236  0.6583  11.00000  0.05    0.55
Q5    1   0.0000  0.5000  1.0000  10.50000  0.05    0.53
Q6    1  -0.0521  0.6451  0.8575  11.00000  0.05    0.49
Q7    1   0.0820  0.4008  0.8225  11.00000  0.05    0.48
Q8    1   0.5326  0.4551  0.6806  11.00000  0.05    0.48
Q9    1   0.0611  0.3458  0.9204  11.00000  0.05    0.47
Q10   1   0.2354  0.3183  0.7970  11.00000  0.05    0.46
Q11   1   0.4990  0.5585  0.6209  11.00000  0.05    0.45
Q12   1   0.0437  0.3504  0.7602  11.00000  0.05    0.44
Q13   1   0.1580  0.3600  0.8384  11.00000  0.05    0.43
Q14   1   0.5374  0.4385  0.6251  11.00000  0.05    0.43
Q15   1   0.0000  0.1782  0.7500  10.50000  0.05    0.42
Q16   1   0.0223  0.5548  0.8218  11.00000  0.05    0.41
Q17   1   0.3133  0.3157  0.7416  11.00000  0.05    0.40
Q18   1   0.0114  0.6781  0.8354  11.00000  0.05    0.40
Q19   1  -0.0055  0.2570  0.8778  11.00000  0.05    0.39
Q20   1   0.5541  0.5019  0.5185  11.00000  0.05    0.39
;
_shelx_res_checksum              95278
_olex2_submission_special_instructions 'No special instructions were received'
####################################################################### 
# 
# This file contains crystal structure data downloaded from the 
# Cambridge Structural Database (CSD) hosted by the Cambridge 
# Crystallographic Data Centre (CCDC).
# 
# Full information about CCDC data access policies and citation 
# guidelines are available at http://www.ccdc.cam.ac.uk/access/V1 
# 
# Audit and citation data items may have been added by the CCDC. 
# Please retain this information to preserve the provenance of 
# this file and to allow appropriate attribution of the data. 
# 
#######################################################################

data_umt_ob218
_database_code_depnum_ccdc_archive 'CCDC 2238833'
loop_
_audit_author_name
_audit_author_address
'Dan Decato'
;University of Montana
United States of America
;
_audit_update_record             
;
2023-01-30 deposited with the CCDC.	2023-07-20 downloaded from the CCDC.
;
_audit_creation_date             2020-11-30
_audit_creation_method           
;
Olex2 1.2
(compiled 2018.05.29 svn.r3508 for OlexSys, GUI svn.r5506)
;
_shelx_SHELXL_version_number     2018/3
_chemical_name_common            ?
_chemical_name_systematic        ?
_chemical_formula_moiety         'C25 H9 F9 I2'
_chemical_formula_sum            'C25 H9 F9 I2'
_chemical_formula_weight         734.12
_chemical_melting_point          ?
loop_
_atom_type_symbol
_atom_type_description
_atom_type_scat_dispersion_real
_atom_type_scat_dispersion_imag
_atom_type_scat_source
C C 0.0033 0.0016 'International Tables Vol C Tables 4.2.6.8 and 6.1.1.4'
H H 0.0000 0.0000 'International Tables Vol C Tables 4.2.6.8 and 6.1.1.4'
F F 0.0171 0.0103 'International Tables Vol C Tables 4.2.6.8 and 6.1.1.4'
I I -0.4742 1.8119 'International Tables Vol C Tables 4.2.6.8 and 6.1.1.4'

_shelx_space_group_comment       
;
The symmetry employed for this shelxl refinement is uniquely defined
by the following loop, which should always be used as a source of
symmetry information in preference to the above space-group names.
They are only intended as comments.
;
_space_group_crystal_system      monoclinic
_space_group_IT_number           14
_space_group_name_H-M_alt        'P 1 21/c 1'
_space_group_name_Hall           '-P 2ybc'
loop_
_space_group_symop_operation_xyz
'x, y, z'
'-x, y+1/2, -z+1/2'
'-x, -y, -z'
'x, -y-1/2, z-1/2'

_cell_length_a                   18.7496(16)
_cell_length_b                   4.7821(4)
_cell_length_c                   25.949(2)
_cell_angle_alpha                90
_cell_angle_beta                 94.215(2)
_cell_angle_gamma                90
_cell_volume                     2320.4(3)
_cell_formula_units_Z            4
_cell_measurement_reflns_used    4113
_cell_measurement_temperature    100
_cell_measurement_theta_max      24.933
_cell_measurement_theta_min      2.780
_shelx_estimated_absorpt_T_max   0.973
_shelx_estimated_absorpt_T_min   0.360
_exptl_absorpt_coefficient_mu    2.796
_exptl_absorpt_correction_T_max  0.7452
_exptl_absorpt_correction_T_min  0.5805
_exptl_absorpt_correction_type   multi-scan
_exptl_absorpt_process_details   
'SADABS-2016/2 (Bruker,2016/2) was used for absorption correction. wR2(int) was 0.0690 before and 0.0558 after correction. The Ratio of minimum to maximum transmission is 0.7790. The \l/2 correction factor is Not present.'
_exptl_absorpt_special_details   ?
_exptl_crystal_colour            colourless
_exptl_crystal_density_diffrn    2.101
_exptl_crystal_density_meas      ?
_exptl_crystal_density_method    ?
_exptl_crystal_description       needle
_exptl_crystal_F_000             1384
_exptl_crystal_size_max          0.46
_exptl_crystal_size_mid          0.02
_exptl_crystal_size_min          0.01
_exptl_transmission_factor_max   ?
_exptl_transmission_factor_min   ?
_diffrn_reflns_av_R_equivalents  0.0771
_diffrn_reflns_av_unetI/netI     0.0770
_diffrn_reflns_Laue_measured_fraction_full 0.994
_diffrn_reflns_Laue_measured_fraction_max 0.994
_diffrn_reflns_limit_h_max       22
_diffrn_reflns_limit_h_min       -22
_diffrn_reflns_limit_k_max       5
_diffrn_reflns_limit_k_min       -5
_diffrn_reflns_limit_l_max       30
_diffrn_reflns_limit_l_min       -28
_diffrn_reflns_number            15943
_diffrn_reflns_point_group_measured_fraction_full 0.994
_diffrn_reflns_point_group_measured_fraction_max 0.994
_diffrn_reflns_theta_full        25.059
_diffrn_reflns_theta_max         25.059
_diffrn_reflns_theta_min         2.592
_diffrn_ambient_temperature      100
_diffrn_detector                 'Bruker Photon-100 area detector'
_diffrn_detector_area_resol_mean 10.5
_diffrn_detector_type            'CMOS area detector'
_diffrn_measured_fraction_theta_full 0.994
_diffrn_measured_fraction_theta_max 0.994
_diffrn_measurement_device       'Fixed Chi Three-Circle Diffractometer'
_diffrn_measurement_device_type  'Bruker D8 VENTURE Duo'
_diffrn_measurement_method       '\w and \f scans'
_diffrn_radiation_monochromator  'TRIUMPH graphite'
_diffrn_radiation_probe          X-ray
_diffrn_radiation_type           MoK\a
_diffrn_radiation_wavelength     0.71073
_diffrn_source                   'sealed tube'
_diffrn_source_type              fine-focus
_diffrn_standards_number         0
_reflns_Friedel_coverage         0.000
_reflns_Friedel_fraction_full    .
_reflns_Friedel_fraction_max     .
_reflns_number_gt                2932
_reflns_number_total             4089
_reflns_special_details          
;
 Reflections were merged by SHELXL according to the crystal
 class for the calculation of statistics and refinement.
 
 _reflns_Friedel_fraction is defined as the number of unique
 Friedel pairs measured divided by the number that would be
 possible theoretically, ignoring centric projections and
 systematic absences.
;
_reflns_threshold_expression     'I > 2\s(I)'
_computing_cell_refinement       'SAINT V8.38A (BRUKER-AXS, 2016)'
_computing_data_collection       'APEX3 (Bruker-AXS, 2016)'
_computing_data_reduction        'SAINT V8.38A (BRUKER-AXS, 2016)'
_computing_molecular_graphics    'Olex2 (Dolomanov et al., 2009)'
_computing_publication_material  'Olex2 (Dolomanov et al., 2009)'
_computing_structure_refinement  'ShelXL (Sheldrick, 2015)'
_computing_structure_solution    'ShelXT (Sheldrick, 2015)'
_refine_diff_density_max         0.663
_refine_diff_density_min         -0.629
_refine_diff_density_rms         0.152
_refine_ls_extinction_coef       .
_refine_ls_extinction_method     none
_refine_ls_goodness_of_fit_ref   1.022
_refine_ls_hydrogen_treatment    constr
_refine_ls_matrix_type           full
_refine_ls_number_parameters     353
_refine_ls_number_reflns         4089
_refine_ls_number_restraints     21
_refine_ls_R_factor_all          0.0806
_refine_ls_R_factor_gt           0.0441
_refine_ls_restrained_S_all      1.023
_refine_ls_shift/su_max          0.001
_refine_ls_shift/su_mean         0.000
_refine_ls_structure_factor_coef Fsqd
_refine_ls_weighting_details     
'w=1/[\s^2^(Fo^2^)+(0.0270P)^2^+2.2215P] where P=(Fo^2^+2Fc^2^)/3'
_refine_ls_weighting_scheme      calc
_refine_ls_wR_factor_gt          0.0690
_refine_ls_wR_factor_ref         0.0776
_refine_special_details          ?
_olex2_refinement_description    
;
1. Fixed Uiso
 At 1.2 times of:
  All C(H) groups
2. Restrained distances
 F4-C24 \\sim F4B-C24
 with sigma of 0.02
 F6-C24 \\sim F6B-C24
 with sigma of 0.02
 F5-C24 \\sim F5B-C24
 with sigma of 0.02
3. Uiso/Uaniso restraints and constraints
F4 \\sim F4B: within 2A with sigma of 0.04 and sigma for terminal atoms of 0.08
F5 \\sim F5B: within 2A with sigma of 0.04 and sigma for terminal atoms of 0.08
F6 \\sim F6B: within 2A with sigma of 0.04 and sigma for terminal atoms of 0.08
4. Others
 Sof(F4B)=Sof(F5B)=Sof(F6B)=1-FVAR(1)
 Sof(F4)=Sof(F5)=Sof(F6)=FVAR(1)
5.a Aromatic/amide H refined with riding coordinates:
 C2(H2), C3(H3), C5(H5), C10(H10), C11(H11), C13(H13), C19(H19), C20(H20),
 C22(H22)
;
_atom_sites_solution_hydrogens   geom
_atom_sites_solution_primary     dual
_atom_sites_solution_secondary   ?
loop_
_atom_site_label
_atom_site_type_symbol
_atom_site_fract_x
_atom_site_fract_y
_atom_site_fract_z
_atom_site_U_iso_or_equiv
_atom_site_adp_type
_atom_site_occupancy
_atom_site_site_symmetry_order
_atom_site_calc_flag
_atom_site_refinement_flags_posn
_atom_site_refinement_flags_adp
_atom_site_refinement_flags_occupancy
_atom_site_disorder_assembly
_atom_site_disorder_group
I1 I 0.19915(2) 1.47879(9) 0.59008(2) 0.02642(13) Uani 1 1 d . . . . .
I2 I 0.07846(2) -0.09477(9) 0.24640(2) 0.02255(13) Uani 1 1 d . . . . .
F1 F 0.5693(2) 1.6269(8) 0.58539(17) 0.0448(12) Uani 1 1 d . . . . .
F2 F 0.5629(2) 1.2217(8) 0.61935(16) 0.0417(11) Uani 1 1 d . . . . .
F3 F 0.5560(2) 1.2665(8) 0.53705(15) 0.0387(11) Uani 1 1 d . . . . .
F4 F -0.0224(4) 0.682(2) 0.4597(3) 0.051(3) Uani 0.691(17) 1 d D U P A 1
F5 F -0.0321(4) 0.708(3) 0.3785(4) 0.070(5) Uani 0.691(17) 1 d D U P A 1
F6 F -0.0057(3) 1.0696(14) 0.4249(4) 0.055(4) Uani 0.691(17) 1 d D U P A 1
F7 F 0.4434(2) -0.3429(9) 0.2533(2) 0.0641(16) Uani 1 1 d . . . . .
F8 F 0.4091(2) -0.7027(12) 0.21241(17) 0.0744(18) Uani 1 1 d . . . . .
F9 F 0.4152(2) -0.7014(9) 0.29368(16) 0.0417(11) Uani 1 1 d . . . . .
C1 C 0.3096(3) 1.4512(13) 0.5850(2) 0.0218(15) Uani 1 1 d . . . . .
C2 C 0.3548(4) 1.6128(13) 0.6177(3) 0.0237(16) Uani 1 1 d . . . . .
H2 H 0.335419 1.737034 0.641599 0.028 Uiso 1 1 calc R . . . .
C3 C 0.4281(4) 1.5922(13) 0.6155(2) 0.0248(16) Uani 1 1 d . . . . .
H3 H 0.458928 1.702917 0.637819 0.030 Uiso 1 1 calc R . . . .
C4 C 0.4563(3) 1.4139(13) 0.5813(2) 0.0203(15) Uani 1 1 d . . . . .
C5 C 0.4116(4) 1.2516(12) 0.5482(2) 0.0248(17) Uani 1 1 d . . . . .
H5 H 0.431798 1.127702 0.524619 0.030 Uiso 1 1 calc R . . . .
C6 C 0.3373(4) 1.2691(12) 0.5492(2) 0.0183(15) Uani 1 1 d . . . . .
C7 C 0.2926(3) 1.1004(12) 0.5152(3) 0.0211(15) Uani 1 1 d . . . . .
C8 C 0.2547(3) 0.9618(12) 0.4863(2) 0.0220(15) Uani 1 1 d . . . . .
C9 C 0.2049(3) 0.8084(12) 0.4526(2) 0.0184(15) Uani 1 1 d . . . . .
C10 C 0.2287(3) 0.6049(12) 0.4196(2) 0.0174(14) Uani 1 1 d . . . . .
H10 H 0.278243 0.563097 0.420195 0.021 Uiso 1 1 calc R . . . .
C11 C 0.1318(3) 0.8648(12) 0.4523(2) 0.0175(15) Uani 1 1 d . . . . .
H11 H 0.115012 0.998833 0.475615 0.021 Uiso 1 1 calc R . . . .
C12 C 0.0837(3) 0.7269(14) 0.4184(2) 0.0219(16) Uani 1 1 d . . . . .
C13 C 0.1068(3) 0.5274(13) 0.3855(2) 0.0222(16) Uani 1 1 d . . . . .
H13 H 0.073222 0.433194 0.362355 0.027 Uiso 1 1 calc R . . . .
C14 C 0.1803(3) 0.4613(12) 0.3858(2) 0.0173(15) Uani 1 1 d . . . . .
C15 C 0.2026(3) 0.2528(13) 0.3511(2) 0.0179(15) Uani 1 1 d . . . . .
C16 C 0.2177(3) 0.0757(12) 0.3213(2) 0.0167(14) Uani 1 1 d . . . . .
C17 C 0.2348(3) -0.1371(11) 0.2856(2) 0.0139(14) Uani 1 1 d . . . . .
C18 C 0.1834(3) -0.2479(12) 0.2491(2) 0.0160(15) Uani 1 1 d . . . . .
C19 C 0.2005(3) -0.4554(12) 0.2153(2) 0.0171(15) Uani 1 1 d . . . . .
H19 H 0.164773 -0.530175 0.191334 0.021 Uiso 1 1 calc R . . . .
C20 C 0.2695(3) -0.5539(12) 0.2163(2) 0.0175(15) Uani 1 1 d . . . . .
H20 H 0.281575 -0.696410 0.192913 0.021 Uiso 1 1 calc R . . . .
C21 C 0.3214(3) -0.4447(12) 0.2514(2) 0.0173(15) Uani 1 1 d . . . . .
C22 C 0.3045(3) -0.2404(12) 0.2859(2) 0.0151(14) Uani 1 1 d . . . . .
H22 H 0.340569 -0.169179 0.310020 0.018 Uiso 1 1 calc R . . . .
C23 C 0.5360(4) 1.3811(14) 0.5807(3) 0.0279(17) Uani 1 1 d . . . . .
C24 C 0.0060(4) 0.7948(16) 0.4182(3) 0.0305(18) Uani 1 1 d D . . . .
C25 C 0.3969(4) -0.5494(14) 0.2530(3) 0.0257(17) Uani 1 1 d . . . . .
F4B F -0.0329(7) 0.549(3) 0.4145(10) 0.060(8) Uani 0.309(17) 1 d D U P A 2
F5B F -0.0182(9) 0.921(5) 0.3753(6) 0.043(7) Uani 0.309(17) 1 d D U P A 2
F6B F -0.0169(8) 0.909(6) 0.4572(6) 0.055(8) Uani 0.309(17) 1 d D U P A 2

loop_
_atom_site_aniso_label
_atom_site_aniso_U_11
_atom_site_aniso_U_22
_atom_site_aniso_U_33
_atom_site_aniso_U_23
_atom_site_aniso_U_13
_atom_site_aniso_U_12
I1 0.0258(3) 0.0299(3) 0.0236(3) 0.0001(2) 0.0017(2) -0.0011(2)
I2 0.0149(2) 0.0229(2) 0.0296(3) 0.0005(2) -0.00019(19) -0.0004(2)
F1 0.030(3) 0.037(2) 0.068(3) -0.018(2) 0.011(2) -0.010(2)
F2 0.033(3) 0.052(3) 0.039(3) 0.005(2) -0.008(2) 0.012(2)
F3 0.030(3) 0.056(3) 0.030(3) -0.015(2) 0.0073(19) 0.003(2)
F4 0.032(4) 0.081(7) 0.042(6) 0.004(6) 0.018(4) 0.000(5)
F5 0.020(5) 0.148(14) 0.041(6) -0.051(8) -0.010(4) 0.018(7)
F6 0.020(4) 0.038(5) 0.110(10) -0.006(5) 0.019(4) 0.005(3)
F7 0.018(3) 0.044(3) 0.133(5) 0.017(3) 0.021(3) -0.004(2)
F8 0.040(3) 0.137(5) 0.044(3) -0.053(3) -0.010(2) 0.046(3)
F9 0.021(2) 0.060(3) 0.044(3) 0.017(2) -0.001(2) 0.013(2)
C1 0.025(4) 0.020(4) 0.020(4) 0.004(3) 0.000(3) -0.002(3)
C2 0.030(4) 0.017(3) 0.025(4) -0.003(3) 0.007(3) 0.002(3)
C3 0.034(4) 0.021(4) 0.018(4) -0.005(3) -0.001(3) -0.004(3)
C4 0.021(4) 0.022(4) 0.017(4) -0.006(3) 0.001(3) 0.001(3)
C5 0.042(5) 0.009(3) 0.022(4) -0.003(3) 0.000(3) 0.001(3)
C6 0.027(4) 0.014(3) 0.014(4) 0.000(3) 0.004(3) -0.002(3)
C7 0.024(4) 0.013(3) 0.027(4) 0.003(3) 0.006(3) -0.003(3)
C8 0.024(4) 0.019(4) 0.024(4) 0.005(3) 0.008(3) -0.001(3)
C9 0.023(4) 0.013(3) 0.018(4) 0.001(3) 0.000(3) -0.003(3)
C10 0.020(4) 0.016(3) 0.016(4) 0.003(3) -0.001(3) -0.003(3)
C11 0.029(4) 0.012(3) 0.012(4) -0.003(3) 0.005(3) 0.006(3)
C12 0.023(4) 0.028(4) 0.015(4) 0.003(3) -0.002(3) -0.004(3)
C13 0.020(4) 0.029(4) 0.018(4) 0.004(3) 0.003(3) -0.006(3)
C14 0.025(4) 0.012(3) 0.015(4) 0.003(3) 0.005(3) -0.003(3)
C15 0.019(4) 0.020(4) 0.014(4) 0.005(3) -0.004(3) -0.005(3)
C16 0.019(4) 0.013(3) 0.018(4) 0.003(3) -0.004(3) -0.005(3)
C17 0.019(4) 0.008(3) 0.016(4) 0.002(3) 0.004(3) -0.004(3)
C18 0.022(4) 0.014(3) 0.012(4) 0.007(3) -0.001(3) -0.003(3)
C19 0.022(4) 0.017(4) 0.013(3) -0.001(3) 0.003(3) -0.006(3)
C20 0.023(4) 0.014(3) 0.017(4) 0.000(3) 0.008(3) -0.004(3)
C21 0.015(3) 0.016(3) 0.020(4) 0.001(3) -0.001(3) -0.002(3)
C22 0.014(4) 0.015(3) 0.016(4) 0.000(3) -0.002(3) -0.001(3)
C23 0.034(4) 0.020(4) 0.030(5) -0.008(4) 0.006(4) -0.003(3)
C24 0.022(4) 0.040(5) 0.031(5) -0.006(4) 0.006(4) -0.001(4)
C25 0.025(4) 0.025(4) 0.028(4) -0.002(4) 0.003(3) 0.003(3)
F4B 0.009(8) 0.066(12) 0.11(2) -0.006(13) 0.000(10) 0.004(8)
F5B 0.024(9) 0.081(15) 0.025(11) 0.024(12) -0.002(7) 0.014(10)
F6B 0.031(9) 0.09(2) 0.040(12) -0.035(15) 0.009(8) 0.002(12)

_geom_special_details            
;
 All esds (except the esd in the dihedral angle between two l.s. planes)
 are estimated using the full covariance matrix.  The cell esds are taken
 into account individually in the estimation of esds in distances, angles
 and torsion angles; correlations between esds in cell parameters are only
 used when they are defined by crystal symmetry.  An approximate (isotropic)
 treatment of cell esds is used for estimating esds involving l.s. planes.
;
loop_
_geom_bond_atom_site_label_1
_geom_bond_atom_site_label_2
_geom_bond_distance
_geom_bond_site_symmetry_2
_geom_bond_publ_flag
I1 C1 2.090(6) . ?
I2 C18 2.096(6) . ?
F1 C23 1.332(7) . ?
F2 C23 1.328(7) . ?
F3 C23 1.337(7) . ?
F4 C24 1.348(10) . ?
F5 C24 1.279(9) . ?
F6 C24 1.346(9) . ?
F7 C25 1.316(7) . ?
F8 C25 1.317(7) . ?
F9 C25 1.308(7) . ?
C1 C2 1.389(9) . ?
C1 C6 1.400(8) . ?
C2 C3 1.382(9) . ?
C3 C4 1.364(8) . ?
C4 C5 1.392(8) . ?
C4 C23 1.505(9) . ?
C5 C6 1.397(8) . ?
C6 C7 1.423(9) . ?
C7 C8 1.195(8) . ?
C8 C9 1.433(8) . ?
C9 C10 1.390(8) . ?
C9 C11 1.398(8) . ?
C10 C14 1.396(8) . ?
C11 C12 1.381(8) . ?
C12 C13 1.372(8) . ?
C12 C24 1.492(9) . ?
C13 C14 1.415(8) . ?
C14 C15 1.426(8) . ?
C15 C16 1.194(8) . ?
C16 C17 1.428(8) . ?
C17 C18 1.405(8) . ?
C17 C22 1.396(8) . ?
C18 C19 1.378(8) . ?
C19 C20 1.375(8) . ?
C20 C21 1.386(8) . ?
C21 C22 1.377(8) . ?
C21 C25 1.499(8) . ?
C24 F4B 1.383(14) . ?
C24 F5B 1.317(13) . ?
C24 F6B 1.252(14) . ?

loop_
_geom_angle_atom_site_label_1
_geom_angle_atom_site_label_2
_geom_angle_atom_site_label_3
_geom_angle
_geom_angle_site_symmetry_1
_geom_angle_site_symmetry_3
_geom_angle_publ_flag
C2 C1 I1 119.3(5) . . ?
C2 C1 C6 120.8(6) . . ?
C6 C1 I1 119.9(5) . . ?
C3 C2 C1 119.8(6) . . ?
C4 C3 C2 120.4(6) . . ?
C3 C4 C5 120.3(6) . . ?
C3 C4 C23 120.3(6) . . ?
C5 C4 C23 119.3(6) . . ?
C4 C5 C6 120.7(6) . . ?
C1 C6 C7 122.2(6) . . ?
C5 C6 C1 118.0(6) . . ?
C5 C6 C7 119.8(6) . . ?
C8 C7 C6 179.1(7) . . ?
C7 C8 C9 175.8(7) . . ?
C10 C9 C8 120.7(6) . . ?
C10 C9 C11 119.4(6) . . ?
C11 C9 C8 119.9(6) . . ?
C9 C10 C14 120.7(6) . . ?
C12 C11 C9 120.4(6) . . ?
C11 C12 C24 119.3(6) . . ?
C13 C12 C11 120.6(6) . . ?
C13 C12 C24 120.1(6) . . ?
C12 C13 C14 120.3(6) . . ?
C10 C14 C13 118.7(6) . . ?
C10 C14 C15 122.3(6) . . ?
C13 C14 C15 118.9(6) . . ?
C16 C15 C14 176.6(7) . . ?
C15 C16 C17 179.4(7) . . ?
C18 C17 C16 122.0(6) . . ?
C22 C17 C16 120.3(5) . . ?
C22 C17 C18 117.7(6) . . ?
C17 C18 I2 119.1(4) . . ?
C19 C18 I2 119.5(4) . . ?
C19 C18 C17 121.4(6) . . ?
C20 C19 C18 119.9(6) . . ?
C19 C20 C21 119.8(6) . . ?
C20 C21 C25 120.5(6) . . ?
C22 C21 C20 120.8(6) . . ?
C22 C21 C25 118.8(6) . . ?
C21 C22 C17 120.5(6) . . ?
F1 C23 F3 106.3(6) . . ?
F1 C23 C4 111.4(5) . . ?
F2 C23 F1 106.8(6) . . ?
F2 C23 F3 106.9(5) . . ?
F2 C23 C4 111.9(6) . . ?
F3 C23 C4 113.0(6) . . ?
F4 C24 C12 110.7(6) . . ?
F5 C24 F4 106.5(9) . . ?
F5 C24 F6 109.5(9) . . ?
F5 C24 C12 114.9(7) . . ?
F6 C24 F4 102.1(8) . . ?
F6 C24 C12 112.3(6) . . ?
F4B C24 C12 109.0(8) . . ?
F5B C24 C12 112.2(9) . . ?
F5B C24 F4B 100.6(14) . . ?
F6B C24 C12 119.0(9) . . ?
F6B C24 F4B 102.3(14) . . ?
F6B C24 F5B 111.4(15) . . ?
F7 C25 F8 105.6(6) . . ?
F7 C25 C21 111.9(5) . . ?
F8 C25 C21 112.6(6) . . ?
F9 C25 F7 106.1(6) . . ?
F9 C25 F8 106.6(5) . . ?
F9 C25 C21 113.5(6) . . ?

_shelx_res_file                  
;
TITL umt_ob218_a.res in P2(1)/c
    umt_ob218.res
    created by SHELXL-2018/3 at 10:00:25 on 30-Nov-2020
REM Old TITL UMT_OB218 in P2(1)/c
REM SHELXT solution in P2(1)/c: R1 0.116, Rweak 0.011, Alpha 0.088
REM <I/s> 0.532 for 528 systematic absences, Orientation as input
REM Formula found by SHELXT: C25 F9 I2
CELL 0.71073 18.7496 4.7821 25.9493 90 94.215 90
ZERR 4 0.0016 0.0004 0.0022 0 0.002 0
LATT 1
SYMM -X,0.5+Y,0.5-Z
SFAC C H F I
UNIT 100 36 36 8
SADI F4 C24 F4B C24
SADI F6 C24 F6B C24
SADI F5 C24 F5B C24
SIMU F4 F4B
SIMU F5 F5B
SIMU F6 F6B

L.S. 20
PLAN  20
SIZE 0.01 0.02 0.46
TEMP -173.15
BOND
list 4
fmap 2 53
ACTA
REM <olex2.extras>
REM <HklSrc "%.\\UMT_OB218.hkl">
REM </olex2.extras>

WGHT    0.027000    2.221500
FVAR       0.15942   0.69098
I1    4    0.199147    1.478790    0.590078    11.00000    0.02575    0.02990 =
         0.02360    0.00014    0.00172   -0.00109
I2    4    0.078459   -0.094771    0.246396    11.00000    0.01487    0.02286 =
         0.02965    0.00053   -0.00019   -0.00042
F1    3    0.569281    1.626868    0.585387    11.00000    0.03036    0.03688 =
         0.06836   -0.01815    0.01095   -0.00976
F2    3    0.562866    1.221663    0.619353    11.00000    0.03262    0.05183 =
         0.03902    0.00507   -0.00782    0.01205
F3    3    0.555995    1.266538    0.537054    11.00000    0.03038    0.05626 =
         0.03017   -0.01456    0.00730    0.00327
PART 1
F4    3   -0.022382    0.681936    0.459663    21.00000    0.03179    0.08117 =
         0.04219    0.00360    0.01808   -0.00020
F5    3   -0.032148    0.708427    0.378461    21.00000    0.02007    0.14796 =
         0.04150   -0.05087   -0.00960    0.01756
F6    3   -0.005663    1.069573    0.424911    21.00000    0.01972    0.03770 =
         0.10998   -0.00621    0.01861    0.00541
PART 0
F7    3    0.443370   -0.342943    0.253298    11.00000    0.01751    0.04424 =
         0.13275    0.01699    0.02086   -0.00433
F8    3    0.409105   -0.702740    0.212410    11.00000    0.03963    0.13735 =
         0.04438   -0.05284   -0.01023    0.04580
F9    3    0.415198   -0.701374    0.293685    11.00000    0.02085    0.06025 =
         0.04353    0.01710   -0.00094    0.01267
C1    1    0.309631    1.451213    0.584976    11.00000    0.02498    0.02048 =
         0.01974    0.00441    0.00012   -0.00235
C2    1    0.354814    1.612767    0.617719    11.00000    0.03021    0.01716 =
         0.02451   -0.00298    0.00694    0.00157
AFIX  43
H2    2    0.335419    1.737034    0.641599    11.00000   -1.20000
AFIX   0
C3    1    0.428063    1.592213    0.615459    11.00000    0.03434    0.02135 =
         0.01821   -0.00462   -0.00128   -0.00355
AFIX  43
H3    2    0.458928    1.702917    0.637819    11.00000   -1.20000
AFIX   0
C4    1    0.456295    1.413906    0.581310    11.00000    0.02145    0.02219 =
         0.01704   -0.00587    0.00085    0.00107
C5    1    0.411601    1.251612    0.548185    11.00000    0.04247    0.00907 =
         0.02248   -0.00349   -0.00010    0.00065
AFIX  43
H5    2    0.431798    1.127702    0.524619    11.00000   -1.20000
AFIX   0
C6    1    0.337325    1.269089    0.549240    11.00000    0.02711    0.01403 =
         0.01414    0.00037    0.00364   -0.00205
C7    1    0.292619    1.100446    0.515221    11.00000    0.02448    0.01271 =
         0.02673    0.00311    0.00623   -0.00298
C8    1    0.254663    0.961803    0.486345    11.00000    0.02376    0.01947 =
         0.02366    0.00493    0.00833   -0.00107
C9    1    0.204934    0.808402    0.452602    11.00000    0.02330    0.01319 =
         0.01848    0.00054   -0.00050   -0.00327
C10   1    0.228658    0.604871    0.419646    11.00000    0.01992    0.01599 =
         0.01600    0.00260   -0.00079   -0.00341
AFIX  43
H10   2    0.278243    0.563097    0.420195    11.00000   -1.20000
AFIX   0
C11   1    0.131766    0.864850    0.452321    11.00000    0.02900    0.01223 =
         0.01198   -0.00329    0.00536    0.00620
AFIX  43
H11   2    0.115012    0.998833    0.475615    11.00000   -1.20000
AFIX   0
C12   1    0.083687    0.726889    0.418359    11.00000    0.02255    0.02807 =
         0.01475    0.00283   -0.00167   -0.00356
C13   1    0.106778    0.527380    0.385451    11.00000    0.02003    0.02855 =
         0.01809    0.00445    0.00272   -0.00634
AFIX  43
H13   2    0.073222    0.433194    0.362355    11.00000   -1.20000
AFIX   0
C14   1    0.180342    0.461264    0.385755    11.00000    0.02480    0.01220 =
         0.01522    0.00268    0.00465   -0.00346
C15   1    0.202643    0.252768    0.351095    11.00000    0.01924    0.02003 =
         0.01356    0.00490   -0.00384   -0.00530
C16   1    0.217653    0.075720    0.321292    11.00000    0.01858    0.01287 =
         0.01799    0.00326   -0.00381   -0.00511
C17   1    0.234848   -0.137080    0.285634    11.00000    0.01856    0.00764 =
         0.01609    0.00183    0.00432   -0.00385
C18   1    0.183408   -0.247891    0.249101    11.00000    0.02172    0.01426 =
         0.01178    0.00657   -0.00104   -0.00313
C19   1    0.200546   -0.455403    0.215277    11.00000    0.02201    0.01710 =
         0.01257   -0.00107    0.00305   -0.00606
AFIX  43
H19   2    0.164773   -0.530175    0.191334    11.00000   -1.20000
AFIX   0
C20   1    0.269510   -0.553948    0.216260    11.00000    0.02338    0.01357 =
         0.01668   -0.00047    0.00830   -0.00423
AFIX  43
H20   2    0.281575   -0.696410    0.192913    11.00000   -1.20000
AFIX   0
C21   1    0.321383   -0.444728    0.251435    11.00000    0.01528    0.01590 =
         0.02034    0.00055   -0.00081   -0.00194
C22   1    0.304527   -0.240397    0.285892    11.00000    0.01423    0.01515 =
         0.01558    0.00043   -0.00164   -0.00149
AFIX  43
H22   2    0.340569   -0.169179    0.310020    11.00000   -1.20000
AFIX   0
C23   1    0.536047    1.381065    0.580729    11.00000    0.03375    0.02003 =
         0.03037   -0.00827    0.00571   -0.00312
C24   1    0.006015    0.794763    0.418181    11.00000    0.02183    0.03956 =
         0.03075   -0.00630    0.00633   -0.00061
C25   1    0.396892   -0.549354    0.252963    11.00000    0.02505    0.02464 =
         0.02756   -0.00171    0.00264    0.00301
PART 2
F4B   3   -0.032918    0.549136    0.414547   -21.00000    0.00919    0.06570 =
         0.10531   -0.00627    0.00024    0.00400
F5B   3   -0.018183    0.921061    0.375310   -21.00000    0.02421    0.08110 =
         0.02452    0.02441   -0.00214    0.01446
F6B   3   -0.016911    0.908656    0.457152   -21.00000    0.03111    0.09447 =
         0.04005   -0.03471    0.00868    0.00173
HKLF 4


REM  umt_ob218_a.res in P2(1)/c
REM wR2 = 0.0776, GooF = S = 1.022, Restrained GooF = 1.023 for all data
REM R1 = 0.0441 for 2932 Fo > 4sig(Fo) and 0.0806 for all 4089 data
REM 353 parameters refined using 21 restraints

END

WGHT      0.0270      2.2207

REM Highest difference peak  0.663,  deepest hole -0.629,  1-sigma level  0.152
Q1    1   0.2011  1.6793  0.5626  11.00000  0.05    0.66
Q2    1   0.0750 -0.3292  0.2464  11.00000  0.05    0.62
Q3    1   0.1948  1.3192  0.6217  11.00000  0.05    0.61
Q4    1   0.4150 -0.7793  0.2621  11.00000  0.05    0.59
Q5    1   0.1819  1.2305  0.5629  11.00000  0.05    0.58
Q6    1   0.0836  0.0578  0.2133  11.00000  0.05    0.58
Q7    1   0.1743  1.7593  0.6005  11.00000  0.05    0.58
Q8    1   0.0617 -0.0900  0.2420  11.00000  0.05    0.56
Q9    1   0.0793 -0.2351  0.2752  11.00000  0.05    0.56
Q10   1   0.1232  0.4408  0.4142  11.00000  0.05    0.55
Q11   1   0.0715  0.0343  0.2785  11.00000  0.05    0.53
Q12   1   0.1317 -0.1655  0.2177  11.00000  0.05    0.53
Q13   1  -0.0080  0.8947  0.4421  11.00000  0.05    0.52
Q14   1   0.0678  0.0707  0.2038  11.00000  0.05    0.51
Q15   1   0.2637 -0.9614  0.1969  11.00000  0.05    0.51
Q16   1   0.1797 -0.3913  0.2401  11.00000  0.05    0.51
Q17   1   0.4261 -0.4982  0.2070  11.00000  0.05    0.51
Q18   1   0.1648  1.6146  0.6357  11.00000  0.05    0.51
Q19   1   0.3029 -0.5304  0.2358  11.00000  0.05    0.51
Q20   1   0.2454  0.0605  0.2784  11.00000  0.05    0.50
;
_shelx_res_checksum              2495
_olex2_submission_special_instructions 'No special instructions were received'
####################################################################### 
# 
# This file contains crystal structure data downloaded from the 
# Cambridge Structural Database (CSD) hosted by the Cambridge 
# Crystallographic Data Centre (CCDC).
# 
# Full information about CCDC data access policies and citation 
# guidelines are available at http://www.ccdc.cam.ac.uk/access/V1 
# 
# Audit and citation data items may have been added by the CCDC. 
# Please retain this information to preserve the provenance of 
# this file and to allow appropriate attribution of the data. 
# 
#######################################################################

data_ob148_sq
_database_code_depnum_ccdc_archive 'CCDC 2238838'
loop_
_audit_author_name
_audit_author_address
'Dan Decato'
;University of Montana
United States of America
;
_audit_update_record             
;
2023-01-30 deposited with the CCDC.	2023-07-20 downloaded from the CCDC.
;
_audit_creation_date             2020-10-14
_audit_creation_method           
;
Olex2 1.2
(compiled 2018.05.29 svn.r3508 for OlexSys, GUI svn.r5506)
;
_shelx_SHELXL_version_number     2018/3
_chemical_name_common            ?
_chemical_name_systematic        ?
_chemical_formula_moiety         
'C23 H12 F3 I2 N, C21 H43 N, 1.25(Cl), C6 H12.69 N0.25'
_chemical_formula_sum            'C50 H67.69 Cl1.25 F3 I2 N2.25'
_chemical_formula_weight         1055.37
_chemical_absolute_configuration ?
_chemical_melting_point          ?
loop_
_atom_type_symbol
_atom_type_description
_atom_type_scat_dispersion_real
_atom_type_scat_dispersion_imag
_atom_type_scat_source
C C 0.0033 0.0016 'International Tables Vol C Tables 4.2.6.8 and 6.1.1.4'
H H 0.0000 0.0000 'International Tables Vol C Tables 4.2.6.8 and 6.1.1.4'
Cl Cl 0.1484 0.1585 'International Tables Vol C Tables 4.2.6.8 and 6.1.1.4'
F F 0.0171 0.0103 'International Tables Vol C Tables 4.2.6.8 and 6.1.1.4'
I I -0.4742 1.8119 'International Tables Vol C Tables 4.2.6.8 and 6.1.1.4'
N N 0.0061 0.0033 'International Tables Vol C Tables 4.2.6.8 and 6.1.1.4'

_shelx_space_group_comment       
;
The symmetry employed for this shelxl refinement is uniquely defined
by the following loop, which should always be used as a source of
symmetry information in preference to the above space-group names.
They are only intended as comments.
;
_space_group_crystal_system      tetragonal
_space_group_IT_number           82
_space_group_name_H-M_alt        'I -4'
_space_group_name_Hall           'I -4'
loop_
_space_group_symop_operation_xyz
'x, y, z'
'-x, -y, z'
'y, -x, -z'
'-y, x, -z'
'x+1/2, y+1/2, z+1/2'
'-x+1/2, -y+1/2, z+1/2'
'y+1/2, -x+1/2, -z+1/2'
'-y+1/2, x+1/2, -z+1/2'

_cell_length_a                   36.9115(18)
_cell_length_b                   36.9115(18)
_cell_length_c                   8.3724(4)
_cell_angle_alpha                90
_cell_angle_beta                 90
_cell_angle_gamma                90
_cell_volume                     11407.0(12)
_cell_formula_units_Z            8
_cell_measurement_reflns_used    9883
_cell_measurement_temperature    100
_cell_measurement_theta_max      24.982
_cell_measurement_theta_min      2.49
_shelx_estimated_absorpt_T_max   ?
_shelx_estimated_absorpt_T_min   ?
_exptl_absorpt_coefficient_mu    1.201
_exptl_absorpt_correction_T_max  0.7452
_exptl_absorpt_correction_T_min  0.5720
_exptl_absorpt_correction_type   multi-scan
_exptl_absorpt_process_details   
'SADABS-2016/2 (Bruker,2016/2) was used for absorption correction. wR2(int) was 0.1149 before and 0.0557 after correction. The Ratio of minimum to maximum transmission is 0.7676. The \l/2 correction factor is Not present.'
_exptl_absorpt_special_details   ?
_exptl_crystal_colour            colourless
_exptl_crystal_density_diffrn    1.229
_exptl_crystal_density_meas      ?
_exptl_crystal_density_method    ?
_exptl_crystal_description       needle
_exptl_crystal_F_000             4302
_exptl_crystal_size_max          0.66
_exptl_crystal_size_mid          0.06
_exptl_crystal_size_min          0.04
_exptl_transmission_factor_max   ?
_exptl_transmission_factor_min   ?
_diffrn_reflns_av_R_equivalents  0.0551
_diffrn_reflns_av_unetI/netI     0.0288
_diffrn_reflns_Laue_measured_fraction_full 0.998
_diffrn_reflns_Laue_measured_fraction_max 0.998
_diffrn_reflns_limit_h_max       43
_diffrn_reflns_limit_h_min       -43
_diffrn_reflns_limit_k_max       43
_diffrn_reflns_limit_k_min       -43
_diffrn_reflns_limit_l_max       8
_diffrn_reflns_limit_l_min       -9
_diffrn_reflns_number            86060
_diffrn_reflns_point_group_measured_fraction_full 0.998
_diffrn_reflns_point_group_measured_fraction_max 0.998
_diffrn_reflns_theta_full        25.047
_diffrn_reflns_theta_max         25.047
_diffrn_reflns_theta_min         2.468
_diffrn_ambient_temperature      100
_diffrn_detector                 'Bruker Photon-100 area detector'
_diffrn_detector_area_resol_mean 10.5
_diffrn_detector_type            'CMOS area detector'
_diffrn_measured_fraction_theta_full 0.998
_diffrn_measured_fraction_theta_max 0.998
_diffrn_measurement_device       'Fixed Chi Three-Circle Diffractometer'
_diffrn_measurement_device_type  'Bruker D8 VENTURE Duo'
_diffrn_measurement_method       '\w and \f scans'
_diffrn_radiation_monochromator  'TRIUMPH graphite'
_diffrn_radiation_probe          X-ray
_diffrn_radiation_type           MoK\a
_diffrn_radiation_wavelength     0.71073
_diffrn_source                   'sealed tube'
_diffrn_source_type              fine-focus
_diffrn_standards_number         0
_reflns_Friedel_coverage         0.859
_reflns_Friedel_fraction_full    0.998
_reflns_Friedel_fraction_max     0.998
_reflns_number_gt                9215
_reflns_number_total             10071
_reflns_special_details          
;
 Reflections were merged by SHELXL according to the crystal
 class for the calculation of statistics and refinement.
 
 Structure factors included contributions from the .fab file.
 
 _reflns_Friedel_fraction is defined as the number of unique
 Friedel pairs measured divided by the number that would be
 possible theoretically, ignoring centric projections and
 systematic absences.
;
_reflns_threshold_expression     'I > 2\s(I)'
_computing_cell_refinement       'SAINT V8.38A (BRUKER-AXS, 2016)'
_computing_data_collection       'APEX3 (Bruker-AXS, 2016)'
_computing_data_reduction        'SAINT V8.38A (BRUKER-AXS, 2016)'
_computing_molecular_graphics    'Olex2 (Dolomanov et al., 2009)'
_computing_publication_material  'Olex2 (Dolomanov et al., 2009)'
_computing_structure_refinement  'ShelXL (Sheldrick, 2015)'
_computing_structure_solution    'ShelXT (Sheldrick, 2015)'
_refine_diff_density_max         0.744
_refine_diff_density_min         -0.375
_refine_diff_density_rms         0.068
_refine_ls_abs_structure_details 
;
 Flack x determined using 4004 quotients [(I+)-(I-)]/[(I+)+(I-)]
 (Parsons, Flack and Wagner, Acta Cryst. B69 (2013) 249-259).
;
_refine_ls_abs_structure_Flack   -0.034(8)
_refine_ls_extinction_coef       .
_refine_ls_extinction_method     none
_refine_ls_goodness_of_fit_ref   1.052
_refine_ls_hydrogen_treatment    mixed
_refine_ls_matrix_type           full
_refine_ls_number_parameters     578
_refine_ls_number_reflns         10071
_refine_ls_number_restraints     92
_refine_ls_R_factor_all          0.0408
_refine_ls_R_factor_gt           0.0334
_refine_ls_restrained_S_all      1.056
_refine_ls_shift/su_max          0.002
_refine_ls_shift/su_mean         0.000
_refine_ls_structure_factor_coef Fsqd
_refine_ls_weighting_details     
'w=1/[\s^2^(Fo^2^)+(0.0237P)^2^+43.3286P] where P=(Fo^2^+2Fc^2^)/3'
_refine_ls_weighting_scheme      calc
_refine_ls_wR_factor_gt          0.0697
_refine_ls_wR_factor_ref         0.0736
_refine_special_details          ?
# start Validation Reply Form
_vrf_PLAT315_ob148_sq            
;
PROBLEM: Singly Bonded Carbon Detected (H-atoms Missing).        C44 Check 
RESPONSE: This alert is due to the treatment of the remaining alkyl chain 
of the cation with SQUEEZE. Please see experimental write-up in the 
supplementary information for further details.
;
# end Validation Reply Form
_olex2_refinement_description    
;
1. Fixed Uiso
 At 1.2 times of:
  All C(H) groups, {H49,H49A,H49B} of C49, All C(H,H) groups
 At 1.5 times of:
  {H41A,H41B,H41C} of C41, {H35A,H35B,H35C} of C35, {H29A,H29B,H29C} of C29,
  {H50D,H50E,H50F} of C50A, {H50A,H50B,H50C} of C50
2. Restrained distances
 N1-H1B = N1-H1A
 0.87 with sigma of 0.02
 F1-C23 \\sim F3A-C23 \\sim F3-C23 \\sim F2A-C23 \\sim F2-C23 \\sim F1A-C23
 with sigma of 0.02
 C50-C49 \\sim C50A-C49
 with sigma of 0.02
3. Restrained planarity
 N1, H1A, H1B, C9, C14
 with sigma of 0.1
4. Uiso/Uaniso restraints and constraints
F1 \\sim F2 \\sim F3 \\sim F1A \\sim F2A \\sim F3A: within 2A with sigma of
0.04 and sigma for terminal atoms of 0.08
5. Rigid body (RIGU) restrains
 F1, F2, F3, C23, F1A, F2A, F3A
 with sigma for 1-2 distances of 0.004 and sigma for 1-3 distances of 0.004
 C43
 with sigma for 1-2 distances of 0.004 and sigma for 1-3 distances of 0.004
6. Others
 Sof(F1A)=Sof(F2A)=Sof(F3A)=1-FVAR(1)
 Sof(F1)=Sof(F2)=Sof(F3)=FVAR(1)
 Sof(H49A)=Sof(H49B)=Sof(C50A)=Sof(H50D)=Sof(H50E)=Sof(H50F)=1-FVAR(2)
 Sof(H49)=Sof(C50)=Sof(H50A)=Sof(H50B)=Sof(H50C)=FVAR(2)
7.a Secondary CH2 refined with riding coordinates:
 C24(H24A,H24B), C25(H25A,H25B), C26(H26A,H26B), C27(H27A,H27B), C28(H28A,
 H28B), C30(H30A,H30B), C31(H31A,H31B), C32(H32A,H32B), C33(H33A,H33B),
 C34(H34A,H34B), C36(H36A,H36B), C37(H37A,H37B), C38(H38A,H38B), C39(H39A,H39B),
  C40(H40A,H40B), C42(H42A,H42B), C43(H43A,H43B), C45(H45A,H45B), C46(H46A,
 H46B), C47(H47A,H47B), C48(H48A,H48B), C49(H49A,H49B)
7.b Aromatic/amide H refined with riding coordinates:
 C2(H2), C3(H3), C4(H4), C5(H5), C10(H10), C12(H12), C19(H19), C20(H20),
 C21(H21), C22(H22), C49(H49)
7.c Idealised Me refined as rotating group:
 C29(H29A,H29B,H29C), C35(H35A,H35B,H35C), C41(H41A,H41B,H41C), C50(H50A,H50B,
 H50C), C50A(H50D,H50E,H50F)
;
_atom_sites_solution_hydrogens   mixed
_atom_sites_solution_primary     dual
_atom_sites_solution_secondary   ?
loop_
_atom_site_label
_atom_site_type_symbol
_atom_site_fract_x
_atom_site_fract_y
_atom_site_fract_z
_atom_site_U_iso_or_equiv
_atom_site_adp_type
_atom_site_occupancy
_atom_site_site_symmetry_order
_atom_site_calc_flag
_atom_site_refinement_flags_posn
_atom_site_refinement_flags_adp
_atom_site_refinement_flags_occupancy
_atom_site_disorder_assembly
_atom_site_disorder_group
I1 I 0.70802(2) 0.44272(2) -0.28550(5) 0.03202(11) Uani 1 1 d . . . . .
I2 I 0.84300(2) 0.50867(2) -0.18597(5) 0.02877(10) Uani 1 1 d . . . . .
F1 F 0.6751(5) 0.6895(3) -0.421(3) 0.141(8) Uani 0.61(3) 1 d D U . A 1
F2 F 0.6720(4) 0.6652(3) -0.658(2) 0.123(8) Uani 0.61(3) 1 d D U . A 1
F3 F 0.7180(3) 0.6919(3) -0.5786(19) 0.071(4) Uani 0.61(3) 1 d D U . A 1
N1 N 0.74669(15) 0.53760(14) -0.2833(7) 0.0319(12) Uani 1 1 d D . . . .
H1A H 0.7683(12) 0.534(3) -0.247(8) 0.13(5) Uiso 1 1 d D . . . .
H1B H 0.7340(19) 0.5179(14) -0.278(11) 0.07(3) Uiso 1 1 d D . . . .
N2 N 0.5881(2) 0.78438(17) -0.2777(8) 0.0544(18) Uani 1 1 d . . . . .
C1 C 0.65238(17) 0.44646(16) -0.3408(7) 0.0272(14) Uani 1 1 d . . . . .
C2 C 0.63090(18) 0.41560(17) -0.3329(8) 0.0342(16) Uani 1 1 d . . . . .
H2 H 0.641358 0.393099 -0.302821 0.041 Uiso 1 1 calc R . . . .
C3 C 0.59454(19) 0.41746(19) -0.3686(9) 0.0390(18) Uani 1 1 d . . . . .
H3 H 0.579995 0.396260 -0.363115 0.047 Uiso 1 1 calc R . . . .
C4 C 0.57905(18) 0.45038(19) -0.4126(8) 0.0333(16) Uani 1 1 d . . . . .
H4 H 0.553929 0.451709 -0.436517 0.040 Uiso 1 1 calc R . . . .
C5 C 0.60019(18) 0.48088(19) -0.4214(8) 0.0320(15) Uani 1 1 d . . . . .
H5 H 0.589572 0.503203 -0.452918 0.038 Uiso 1 1 calc R . . . .
C6 C 0.63714(17) 0.47962(17) -0.3845(7) 0.0264(14) Uani 1 1 d . . . . .
C7 C 0.65834(17) 0.51210(17) -0.3925(8) 0.0273(14) Uani 1 1 d . . . . .
C8 C 0.67533(17) 0.53947(18) -0.3975(7) 0.0276(14) Uani 1 1 d . . . . .
C9 C 0.69758(18) 0.57174(17) -0.3991(8) 0.0306(15) Uani 1 1 d . . . . .
C10 C 0.68456(19) 0.60424(18) -0.4570(9) 0.0379(17) Uani 1 1 d . . . . .
H10 H 0.660608 0.605593 -0.498136 0.045 Uiso 1 1 calc R . . . .
C11 C 0.7062(2) 0.63492(19) -0.4556(10) 0.0425(19) Uani 1 1 d . . . . .
C12 C 0.74113(19) 0.63281(18) -0.3972(9) 0.0393(17) Uani 1 1 d . . . . .
H12 H 0.755836 0.653935 -0.398009 0.047 Uiso 1 1 calc R . . . .
C13 C 0.75531(17) 0.60102(17) -0.3378(8) 0.0307(15) Uani 1 1 d . . . . .
C14 C 0.73333(16) 0.56906(16) -0.3370(7) 0.0263(14) Uani 1 1 d . . . . .
C15 C 0.79194(17) 0.59838(15) -0.2870(8) 0.0307(14) Uani 1 1 d . . . . .
C16 C 0.82288(17) 0.59408(15) -0.2455(7) 0.0266(14) Uani 1 1 d . . . . .
C17 C 0.86081(17) 0.58966(15) -0.2041(8) 0.0282(13) Uani 1 1 d . . . . .
C18 C 0.87510(16) 0.55585(16) -0.1729(8) 0.0282(14) Uani 1 1 d . . . . .
C19 C 0.91167(18) 0.55255(19) -0.1372(8) 0.0346(16) Uani 1 1 d . . . . .
H19 H 0.921650 0.529359 -0.115108 0.042 Uiso 1 1 calc R . . . .
C20 C 0.93364(18) 0.5829(2) -0.1337(8) 0.0398(18) Uani 1 1 d . . . . .
H20 H 0.958739 0.580459 -0.110911 0.048 Uiso 1 1 calc R . . . .
C21 C 0.91905(18) 0.61709(19) -0.1635(8) 0.0373(16) Uani 1 1 d . . . . .
H21 H 0.934083 0.637963 -0.159659 0.045 Uiso 1 1 calc R . . . .
C22 C 0.88275(17) 0.62046(16) -0.1985(8) 0.0319(14) Uani 1 1 d . . . . .
H22 H 0.872661 0.643678 -0.218894 0.038 Uiso 1 1 calc R . . . .
C23 C 0.6926(2) 0.6699(2) -0.5229(14) 0.075(3) Uani 1 1 d D U . . .
C24 C 0.5943(3) 0.7514(2) -0.1742(10) 0.057(2) Uani 1 1 d . . . . .
H24A H 0.577743 0.752735 -0.081532 0.069 Uiso 1 1 calc R . . . .
H24B H 0.619405 0.752346 -0.132433 0.069 Uiso 1 1 calc R . . . .
C25 C 0.5888(3) 0.7146(2) -0.2562(9) 0.055(2) Uani 1 1 d . . . . .
H25A H 0.562787 0.711060 -0.279627 0.066 Uiso 1 1 calc R . . . .
H25B H 0.602187 0.714253 -0.358788 0.066 Uiso 1 1 calc R . . . .
C26 C 0.6022(3) 0.6841(2) -0.1509(10) 0.061(2) Uani 1 1 d . . . . .
H26A H 0.588989 0.684826 -0.048028 0.073 Uiso 1 1 calc R . . . .
H26B H 0.628249 0.687818 -0.127971 0.073 Uiso 1 1 calc R . . . .
C27 C 0.5970(2) 0.6469(2) -0.2272(10) 0.054(2) Uani 1 1 d . . . . .
H27A H 0.571085 0.643402 -0.252646 0.065 Uiso 1 1 calc R . . . .
H27B H 0.610800 0.645911 -0.328596 0.065 Uiso 1 1 calc R . . . .
C28 C 0.6096(3) 0.6165(2) -0.1190(12) 0.072(3) Uani 1 1 d . . . . .
H28A H 0.636039 0.618418 -0.100863 0.087 Uiso 1 1 calc R . . . .
H28B H 0.597239 0.618217 -0.014366 0.087 Uiso 1 1 calc R . . . .
C29 C 0.6011(3) 0.5816(3) -0.1949(19) 0.110(4) Uani 1 1 d . . . . .
H29A H 0.613833 0.579821 -0.297274 0.165 Uiso 1 1 calc GR . . . .
H29B H 0.574909 0.579908 -0.213081 0.165 Uiso 1 1 calc GR . . . .
H29C H 0.608828 0.561763 -0.124904 0.165 Uiso 1 1 calc GR . . . .
C30 C 0.5950(2) 0.8172(2) -0.1699(9) 0.0472(19) Uani 1 1 d . . . . .
H30A H 0.577865 0.816141 -0.079008 0.057 Uiso 1 1 calc R . . . .
H30B H 0.619801 0.815303 -0.125820 0.057 Uiso 1 1 calc R . . . .
C31 C 0.5910(2) 0.8536(2) -0.2512(9) 0.052(2) Uani 1 1 d . . . . .
H31A H 0.565733 0.856911 -0.287492 0.063 Uiso 1 1 calc R . . . .
H31B H 0.607061 0.854672 -0.345939 0.063 Uiso 1 1 calc R . . . .
C32 C 0.6012(2) 0.8838(2) -0.1337(9) 0.048(2) Uani 1 1 d . . . . .
H32A H 0.584422 0.883126 -0.041592 0.058 Uiso 1 1 calc R . . . .
H32B H 0.626007 0.879364 -0.092858 0.058 Uiso 1 1 calc R . . . .
C33 C 0.5998(2) 0.92106(19) -0.2086(10) 0.0500(19) Uani 1 1 d . . . . .
H33A H 0.574816 0.925822 -0.245481 0.060 Uiso 1 1 calc R . . . .
H33B H 0.615828 0.921333 -0.303561 0.060 Uiso 1 1 calc R . . . .
C34 C 0.6113(3) 0.9513(2) -0.0967(10) 0.056(2) Uani 1 1 d . . . . .
H34A H 0.636013 0.946168 -0.056522 0.067 Uiso 1 1 calc R . . . .
H34B H 0.594720 0.951788 -0.003818 0.067 Uiso 1 1 calc R . . . .
C35 C 0.6110(3) 0.9883(2) -0.1777(11) 0.068(3) Uani 1 1 d . . . . .
H35A H 0.625901 0.987367 -0.274559 0.102 Uiso 1 1 calc GR . . . .
H35B H 0.620901 1.006477 -0.104408 0.102 Uiso 1 1 calc GR . . . .
H35C H 0.586105 0.994772 -0.206093 0.102 Uiso 1 1 calc GR . . . .
C36 C 0.5498(3) 0.7851(2) -0.3429(9) 0.061(3) Uani 1 1 d . . . . .
H36A H 0.547439 0.806213 -0.414809 0.073 Uiso 1 1 calc R . . . .
H36B H 0.546089 0.763022 -0.408212 0.073 Uiso 1 1 calc R . . . .
C37 C 0.5201(2) 0.7870(3) -0.2202(10) 0.060(2) Uani 1 1 d . . . . .
H37A H 0.521155 0.810494 -0.163739 0.072 Uiso 1 1 calc R . . . .
H37B H 0.523338 0.767393 -0.140555 0.072 Uiso 1 1 calc R . . . .
C38 C 0.4836(3) 0.7828(3) -0.3036(11) 0.074(3) Uani 1 1 d . . . . .
H38A H 0.482036 0.800546 -0.391970 0.089 Uiso 1 1 calc R . . . .
H38B H 0.482005 0.758239 -0.350672 0.089 Uiso 1 1 calc R . . . .
C39 C 0.4518(3) 0.7884(3) -0.1930(13) 0.084(3) Uani 1 1 d . . . . .
H39A H 0.453172 0.813100 -0.147552 0.101 Uiso 1 1 calc R . . . .
H39B H 0.453691 0.770968 -0.103359 0.101 Uiso 1 1 calc R . . . .
C40 C 0.4147(3) 0.7835(3) -0.2748(11) 0.079(3) Uani 1 1 d . . . . .
H40A H 0.413579 0.799506 -0.369511 0.095 Uiso 1 1 calc R . . . .
H40B H 0.412557 0.758179 -0.312644 0.095 Uiso 1 1 calc R . . . .
C41 C 0.3834(3) 0.7917(4) -0.1698(15) 0.108(5) Uani 1 1 d . . . . .
H41A H 0.360814 0.787029 -0.227632 0.162 Uiso 1 1 calc GR . . . .
H41B H 0.384299 0.817219 -0.137631 0.162 Uiso 1 1 calc GR . . . .
H41C H 0.384456 0.776292 -0.074558 0.162 Uiso 1 1 calc GR . . . .
C42 C 0.6125(3) 0.7845(2) -0.4224(11) 0.069(3) Uani 1 1 d . . . . .
H42A H 0.607577 0.806695 -0.485324 0.083 Uiso 1 1 calc R . . . .
H42B H 0.606390 0.763432 -0.490146 0.083 Uiso 1 1 calc R . . . .
C43 C 0.6528(3) 0.7832(3) -0.3833(16) 0.092(4) Uani 1 1 d . U . . .
H43A H 0.658411 0.802720 -0.306062 0.110 Uiso 1 1 calc R . . . .
H43B H 0.658236 0.759787 -0.330938 0.110 Uiso 1 1 calc R . . . .
C44 C 0.6754(6) 0.7871(6) -0.517(2) 0.211(11) Uani 1 1 d . . . . .
F1A F 0.6579(3) 0.6722(5) -0.524(3) 0.083(9) Uani 0.39(3) 1 d D U . A 2
F2A F 0.7050(10) 0.6751(8) -0.664(3) 0.151(15) Uani 0.39(3) 1 d D U . A 2
F3A F 0.7039(9) 0.6978(4) -0.441(4) 0.132(15) Uani 0.39(3) 1 d D U . A 2
Cl1 Cl 0.79136(4) 0.43982(4) -0.2137(2) 0.0361(4) Uani 1 1 d . . . . .
Cl2 Cl 0.500000 0.500000 0.500000 0.0386(8) Uani 1 4 d S T P . .
N3 N 0.500000 0.500000 0.000000 0.038(3) Uani 1 4 d S T P . .
C45 C 0.53316(18) 0.4995(2) 0.1082(8) 0.0366(16) Uani 1 1 d . . . . .
H45A H 0.530381 0.479665 0.186598 0.044 Uiso 1 1 calc R . . . .
H45B H 0.533996 0.522598 0.168544 0.044 Uiso 1 1 calc R . . . .
C46 C 0.5693(2) 0.4946(2) 0.0207(8) 0.0398(17) Uani 1 1 d . . . . .
H46A H 0.571634 0.469139 -0.014796 0.048 Uiso 1 1 calc R . . . .
H46B H 0.569716 0.510280 -0.075271 0.048 Uiso 1 1 calc R . . . .
C47 C 0.60101(19) 0.5043(2) 0.1289(8) 0.0381(17) Uani 1 1 d . . . . .
H47A H 0.598853 0.529987 0.161267 0.046 Uiso 1 1 calc R . . . .
H47B H 0.599743 0.489293 0.226826 0.046 Uiso 1 1 calc R . . . .
C48 C 0.6376(2) 0.4985(3) 0.0497(9) 0.057(2) Uani 1 1 d . . . . .
H48A H 0.640440 0.472405 0.025797 0.068 Uiso 1 1 calc R . . . .
H48B H 0.637834 0.511721 -0.053200 0.068 Uiso 1 1 calc R . . . .
C49 C 0.6696(2) 0.5108(3) 0.1484(12) 0.071(3) Uani 1 1 d D . . . .
H49 H 0.666608 0.511206 0.261121 0.086 Uiso 0.305(18) 1 calc R . . B 1
H49A H 0.664967 0.504936 0.261963 0.086 Uiso 0.695(18) 1 calc R . . B 2
H49B H 0.691359 0.497242 0.114317 0.086 Uiso 0.695(18) 1 calc R . . B 2
C50 C 0.7017(6) 0.5213(8) 0.091(3) 0.050(9) Uani 0.305(18) 1 d D . . B 1
H50A H 0.698014 0.536606 -0.003546 0.076 Uiso 0.305(18) 1 calc GR . . B 1
H50B H 0.715871 0.499871 0.060559 0.076 Uiso 0.305(18) 1 calc GR . . B 1
H50C H 0.714822 0.534998 0.172507 0.076 Uiso 0.305(18) 1 calc GR . . B 1
C50A C 0.6765(4) 0.5478(4) 0.1350(19) 0.073(5) Uani 0.695(18) 1 d D . . B 2
H50D H 0.656036 0.561443 0.179022 0.109 Uiso 0.695(18) 1 calc GR . . B 2
H50E H 0.679726 0.554084 0.022256 0.109 Uiso 0.695(18) 1 calc GR . . B 2
H50F H 0.698564 0.553768 0.194408 0.109 Uiso 0.695(18) 1 calc GR . . B 2

loop_
_atom_site_aniso_label
_atom_site_aniso_U_11
_atom_site_aniso_U_22
_atom_site_aniso_U_33
_atom_site_aniso_U_23
_atom_site_aniso_U_13
_atom_site_aniso_U_12
I1 0.0329(2) 0.0302(2) 0.0330(2) 0.00042(19) 0.00466(19) 0.00086(17)
I2 0.0334(2) 0.0290(2) 0.02400(19) -0.00233(18) 0.00396(18) -0.00190(17)
F1 0.117(16) 0.045(7) 0.260(17) 0.030(9) 0.081(13) 0.030(9)
F2 0.094(12) 0.058(7) 0.217(16) 0.070(9) -0.090(13) -0.027(7)
F3 0.051(5) 0.029(6) 0.132(12) 0.022(6) -0.015(6) -0.006(4)
N1 0.032(3) 0.029(3) 0.035(3) -0.001(3) -0.001(3) -0.004(2)
N2 0.091(5) 0.049(4) 0.024(3) -0.002(3) 0.008(4) 0.018(3)
C1 0.037(3) 0.030(3) 0.015(3) -0.008(3) 0.008(3) -0.002(3)
C2 0.042(4) 0.029(3) 0.032(4) -0.005(3) 0.009(3) -0.003(3)
C3 0.040(4) 0.035(4) 0.042(4) -0.010(3) 0.016(3) -0.014(3)
C4 0.031(3) 0.045(4) 0.024(4) -0.007(3) 0.008(3) -0.005(3)
C5 0.034(4) 0.039(4) 0.023(3) -0.005(3) 0.004(3) -0.006(3)
C6 0.028(3) 0.036(4) 0.015(3) -0.002(3) 0.007(3) -0.004(3)
C7 0.027(3) 0.029(4) 0.026(3) -0.001(3) 0.002(3) -0.004(3)
C8 0.029(3) 0.036(4) 0.017(3) 0.002(3) -0.001(3) 0.005(3)
C9 0.033(4) 0.028(3) 0.031(4) -0.003(3) 0.004(3) -0.005(3)
C10 0.030(4) 0.031(4) 0.053(5) 0.002(3) 0.001(3) -0.004(3)
C11 0.039(4) 0.026(4) 0.062(5) 0.002(3) -0.002(4) -0.001(3)
C12 0.038(4) 0.026(3) 0.054(5) -0.004(3) 0.000(4) -0.005(3)
C13 0.031(3) 0.034(3) 0.027(4) -0.009(3) -0.005(3) 0.001(3)
C14 0.031(3) 0.028(3) 0.019(3) -0.007(3) 0.003(3) -0.008(3)
C15 0.039(4) 0.025(3) 0.029(3) -0.008(3) 0.002(3) -0.004(3)
C16 0.035(3) 0.023(3) 0.022(3) -0.006(2) 0.003(3) -0.006(2)
C17 0.045(4) 0.024(3) 0.016(3) -0.003(3) 0.004(3) -0.001(3)
C18 0.032(3) 0.033(3) 0.020(3) -0.006(3) 0.007(3) -0.003(3)
C19 0.035(4) 0.044(4) 0.025(4) 0.001(3) 0.003(3) 0.003(3)
C20 0.024(3) 0.063(5) 0.032(4) -0.009(4) 0.002(3) -0.010(3)
C21 0.039(4) 0.044(4) 0.030(4) -0.008(3) 0.006(3) -0.008(3)
C22 0.041(4) 0.031(3) 0.024(3) -0.006(3) 0.008(3) -0.010(3)
C23 0.044(5) 0.041(5) 0.141(9) 0.016(5) -0.013(5) -0.006(4)
C24 0.095(6) 0.042(4) 0.035(5) 0.006(4) 0.003(5) 0.009(4)
C25 0.084(6) 0.045(4) 0.037(5) 0.003(4) 0.008(4) 0.006(4)
C26 0.103(7) 0.049(5) 0.030(5) -0.006(4) 0.010(4) 0.010(5)
C27 0.081(6) 0.048(4) 0.033(4) 0.003(4) 0.004(4) -0.007(4)
C28 0.118(9) 0.044(5) 0.056(6) -0.005(4) 0.009(6) 0.012(5)
C29 0.112(9) 0.083(8) 0.135(12) 0.025(9) 0.024(10) 0.025(7)
C30 0.064(5) 0.050(4) 0.028(4) 0.005(4) 0.001(4) 0.011(4)
C31 0.072(5) 0.049(4) 0.035(5) 0.003(4) 0.003(4) 0.011(4)
C32 0.067(5) 0.055(5) 0.021(4) 0.005(3) 0.000(4) 0.009(4)
C33 0.074(5) 0.051(4) 0.025(4) 0.002(4) 0.000(4) 0.006(4)
C34 0.086(7) 0.049(5) 0.033(4) -0.002(4) -0.002(4) 0.002(4)
C35 0.114(8) 0.049(5) 0.041(5) -0.005(4) -0.006(5) 0.004(5)
C36 0.109(8) 0.056(5) 0.017(4) -0.013(4) -0.008(4) 0.020(5)
C37 0.082(6) 0.075(6) 0.023(4) -0.014(4) -0.010(4) 0.001(5)
C38 0.093(7) 0.095(7) 0.034(5) -0.028(5) -0.015(5) -0.003(6)
C39 0.086(7) 0.123(9) 0.044(6) -0.028(7) -0.022(6) -0.020(6)
C40 0.090(7) 0.115(8) 0.033(5) -0.015(6) -0.018(5) -0.022(6)
C41 0.072(7) 0.179(13) 0.073(8) -0.028(9) -0.021(7) -0.021(8)
C42 0.121(9) 0.048(5) 0.039(5) 0.007(4) 0.023(6) 0.021(5)
C43 0.117(10) 0.056(6) 0.104(10) -0.001(6) 0.040(8) 0.009(6)
C44 0.26(2) 0.22(2) 0.156(17) 0.038(16) 0.164(18) 0.047(18)
F1A 0.036(6) 0.041(10) 0.17(2) 0.053(13) -0.014(9) 0.002(6)
F2A 0.17(3) 0.12(2) 0.162(18) 0.072(17) 0.06(2) 0.07(2)
F3A 0.14(2) 0.029(8) 0.23(3) -0.003(13) -0.12(2) 0.012(11)
Cl1 0.0356(8) 0.0378(8) 0.0350(9) 0.0048(8) -0.0034(8) -0.0055(6)
Cl2 0.0488(13) 0.0488(13) 0.0182(16) 0.000 0.000 0.000
N3 0.048(4) 0.048(4) 0.019(6) 0.000 0.000 0.000
C45 0.039(4) 0.051(4) 0.020(3) -0.005(3) -0.003(3) 0.000(3)
C46 0.050(4) 0.051(4) 0.019(4) -0.002(3) 0.000(3) -0.010(4)
C47 0.050(4) 0.044(4) 0.020(4) -0.006(3) 0.000(3) -0.001(3)
C48 0.047(5) 0.102(7) 0.020(4) 0.010(4) -0.004(3) -0.022(5)
C49 0.060(6) 0.100(8) 0.054(6) 0.012(5) -0.020(5) -0.024(5)
C50 0.040(15) 0.064(19) 0.048(17) -0.005(14) 0.003(12) -0.001(13)
C50A 0.047(8) 0.075(10) 0.096(12) -0.037(8) -0.001(7) 0.001(7)

_geom_special_details            
;
 All esds (except the esd in the dihedral angle between two l.s. planes)
 are estimated using the full covariance matrix.  The cell esds are taken
 into account individually in the estimation of esds in distances, angles
 and torsion angles; correlations between esds in cell parameters are only
 used when they are defined by crystal symmetry.  An approximate (isotropic)
 treatment of cell esds is used for estimating esds involving l.s. planes.
;
loop_
_geom_bond_atom_site_label_1
_geom_bond_atom_site_label_2
_geom_bond_distance
_geom_bond_site_symmetry_2
_geom_bond_publ_flag
I1 C1 2.110(6) . ?
I2 C18 2.109(6) . ?
F1 C23 1.295(14) . ?
F2 C23 1.371(14) . ?
F3 C23 1.325(12) . ?
N1 C14 1.340(8) . ?
N2 C24 1.512(9) . ?
N2 C30 1.530(10) . ?
N2 C36 1.517(11) . ?
N2 C42 1.509(11) . ?
C1 C2 1.389(9) . ?
C1 C6 1.396(9) . ?
C2 C3 1.377(10) . ?
C3 C4 1.393(10) . ?
C4 C5 1.372(9) . ?
C5 C6 1.399(9) . ?
C6 C7 1.433(9) . ?
C7 C8 1.190(9) . ?
C8 C9 1.447(9) . ?
C9 C10 1.380(10) . ?
C9 C14 1.422(9) . ?
C10 C11 1.386(10) . ?
C11 C12 1.381(10) . ?
C11 C23 1.495(12) . ?
C12 C13 1.378(9) . ?
C13 C14 1.432(8) . ?
C13 C15 1.421(9) . ?
C15 C16 1.204(8) . ?
C16 C17 1.452(9) . ?
C17 C18 1.380(8) . ?
C17 C22 1.397(8) . ?
C18 C19 1.388(9) . ?
C19 C20 1.384(10) . ?
C20 C21 1.394(10) . ?
C21 C22 1.377(9) . ?
C23 F1A 1.285(14) . ?
C23 F2A 1.284(18) . ?
C23 F3A 1.305(16) . ?
C24 C25 1.534(11) . ?
C25 C26 1.513(11) . ?
C26 C27 1.526(11) . ?
C27 C28 1.515(12) . ?
C28 C29 1.471(15) . ?
C30 C31 1.514(10) . ?
C31 C32 1.535(11) . ?
C32 C33 1.511(10) . ?
C33 C34 1.516(11) . ?
C34 C35 1.525(11) . ?
C36 C37 1.503(12) . ?
C37 C38 1.528(12) . ?
C38 C39 1.508(14) . ?
C39 C40 1.543(12) . ?
C40 C41 1.482(15) . ?
C42 C43 1.523(16) . ?
C43 C44 1.401(17) . ?
N3 C45 1.523(7) 3_565 ?
N3 C45 1.523(7) 4_655 ?
N3 C45 1.523(7) 2_665 ?
N3 C45 1.523(7) . ?
C45 C46 1.532(10) . ?
C46 C47 1.524(10) . ?
C47 C48 1.519(11) . ?
C48 C49 1.512(11) . ?
C49 C50 1.34(2) . ?
C49 C50A 1.391(15) . ?

loop_
_geom_angle_atom_site_label_1
_geom_angle_atom_site_label_2
_geom_angle_atom_site_label_3
_geom_angle
_geom_angle_site_symmetry_1
_geom_angle_site_symmetry_3
_geom_angle_publ_flag
C24 N2 C30 105.9(6) . . ?
C24 N2 C36 111.1(7) . . ?
C36 N2 C30 110.7(6) . . ?
C42 N2 C24 111.9(6) . . ?
C42 N2 C30 111.8(7) . . ?
C42 N2 C36 105.5(7) . . ?
C2 C1 I1 119.4(5) . . ?
C2 C1 C6 120.1(6) . . ?
C6 C1 I1 120.5(4) . . ?
C3 C2 C1 120.4(6) . . ?
C2 C3 C4 120.1(6) . . ?
C5 C4 C3 119.8(6) . . ?
C4 C5 C6 121.0(7) . . ?
C1 C6 C5 118.7(6) . . ?
C1 C6 C7 121.7(6) . . ?
C5 C6 C7 119.6(6) . . ?
C8 C7 C6 178.6(7) . . ?
C7 C8 C9 176.9(7) . . ?
C10 C9 C8 121.4(6) . . ?
C10 C9 C14 120.8(6) . . ?
C14 C9 C8 117.8(6) . . ?
C9 C10 C11 120.4(7) . . ?
C10 C11 C23 120.6(7) . . ?
C12 C11 C10 119.7(7) . . ?
C12 C11 C23 119.7(6) . . ?
C13 C12 C11 122.0(6) . . ?
C12 C13 C14 119.2(6) . . ?
C12 C13 C15 121.9(6) . . ?
C15 C13 C14 118.8(6) . . ?
N1 C14 C9 121.6(5) . . ?
N1 C14 C13 120.5(6) . . ?
C9 C14 C13 117.8(6) . . ?
C16 C15 C13 176.3(6) . . ?
C15 C16 C17 176.9(7) . . ?
C18 C17 C16 121.0(5) . . ?
C18 C17 C22 120.5(6) . . ?
C22 C17 C16 118.4(5) . . ?
C17 C18 I2 121.5(5) . . ?
C17 C18 C19 119.5(6) . . ?
C19 C18 I2 119.0(5) . . ?
C20 C19 C18 120.2(7) . . ?
C19 C20 C21 120.2(6) . . ?
C22 C21 C20 119.7(6) . . ?
C21 C22 C17 119.9(6) . . ?
F1 C23 F2 109.6(13) . . ?
F1 C23 F3 104.1(10) . . ?
F1 C23 C11 113.7(11) . . ?
F2 C23 C11 112.8(8) . . ?
F3 C23 F2 100.4(11) . . ?
F3 C23 C11 115.1(8) . . ?
F1A C23 C11 113.3(10) . . ?
F1A C23 F3A 105.6(18) . . ?
F2A C23 C11 111.0(13) . . ?
F2A C23 F1A 109.8(19) . . ?
F2A C23 F3A 105(2) . . ?
F3A C23 C11 112.0(11) . . ?
N2 C24 C25 115.9(7) . . ?
C26 C25 C24 110.7(7) . . ?
C25 C26 C27 112.6(7) . . ?
C28 C27 C26 112.2(7) . . ?
C29 C28 C27 109.0(9) . . ?
C31 C30 N2 114.9(6) . . ?
C30 C31 C32 109.5(6) . . ?
C33 C32 C31 112.7(6) . . ?
C32 C33 C34 113.7(7) . . ?
C33 C34 C35 112.5(7) . . ?
C37 C36 N2 115.8(6) . . ?
C36 C37 C38 109.1(7) . . ?
C39 C38 C37 113.1(7) . . ?
C38 C39 C40 113.7(8) . . ?
C41 C40 C39 113.9(8) . . ?
N2 C42 C43 114.2(8) . . ?
C44 C43 C42 114.0(16) . . ?
C45 N3 C45 107.0(5) 3_565 4_655 ?
C45 N3 C45 110.7(3) 3_565 2_665 ?
C45 N3 C45 110.7(3) 4_655 2_665 ?
C45 N3 C45 110.7(3) 3_565 . ?
C45 N3 C45 110.7(3) 4_655 . ?
C45 N3 C45 107.0(5) 2_665 . ?
N3 C45 C46 114.6(5) . . ?
C47 C46 C45 110.9(6) . . ?
C48 C47 C46 113.0(6) . . ?
C49 C48 C47 114.4(7) . . ?
C50 C49 C48 125.6(15) . . ?
C50A C49 C48 113.2(10) . . ?

_shelx_res_file                  
;
TITL ob148_a.res in I-4
    ob148_sq.res
    created by SHELXL-2018/3 at 15:09:58 on 14-Oct-2020
REM Old TITL OB148 in I-4
REM SHELXT solution in I-4: R1 0.087, Rweak 0.029, Alpha 0.008
REM <I/s> 0.000 for 0 systematic absences, Orientation as input
REM Flack x = -0.005 ( 0.008 ) from 4059 Parsons' quotients
REM Formula found by SHELXT: C180 N37 F4 Cl5 I8
CELL 0.71073 36.9115 36.9115 8.3724 90 90 90
ZERR 8 0.0018 0.0018 0.0004 0 0 0
LATT -2
SYMM -X,-Y,+Z
SYMM +Y,-X,-Z
SYMM -Y,+X,-Z
SFAC C H Cl F I N
UNIT 400 541.56 10 24 16 18
DFIX 0.87 N1 H1b N1 H1a
SADI F1 C23 F3A C23 F3 C23 F2A C23 F2 C23 F1A C23
SADI C50 C49 C50A C49
FLAT N1 H1a H1b C9 C14
SIMU F1 F2 F3 F1A > F3A
RIGU F1 F2 F3 C23 F1A > F3A
RIGU C43

L.S. 10 0 58
PLAN  10
TEMP -173.15
BOND
list 4
ABIN
fmap 2
acta
REM <olex2.extras>
REM <HklSrc "%.\\OB148_sq.hkl">
REM </olex2.extras>

WGHT    0.023700   43.328598
FVAR       0.09809   0.61353   0.30531
I1    5    0.708017    0.442715   -0.285505    11.00000    0.03289    0.03022 =
         0.03296    0.00042    0.00466    0.00086
I2    5    0.843004    0.508666   -0.185971    11.00000    0.03337    0.02895 =
         0.02400   -0.00233    0.00396   -0.00190
PART 1
F1    4    0.675052    0.689542   -0.420762    21.00000    0.11750    0.04465 =
         0.26004    0.02989    0.08103    0.02996
F2    4    0.672020    0.665218   -0.657604    21.00000    0.09427    0.05806 =
         0.21656    0.06956   -0.08967   -0.02687
F3    4    0.718015    0.691875   -0.578621    21.00000    0.05097    0.02912 =
         0.13235    0.02225   -0.01541   -0.00602
PART 0
N1    6    0.746692    0.537595   -0.283318    11.00000    0.03167    0.02936 =
         0.03476   -0.00077   -0.00098   -0.00379
H1A   2    0.768268    0.534007   -0.246828    11.00000    0.12998
H1B   2    0.734034    0.517942   -0.278103    11.00000    0.07109
N2    6    0.588141    0.784376   -0.277688    11.00000    0.09099    0.04869 =
         0.02357   -0.00157    0.00829    0.01822
C1    1    0.652380    0.446459   -0.340785    11.00000    0.03676    0.02986 =
         0.01491   -0.00812    0.00782   -0.00244
C2    1    0.630898    0.415601   -0.332938    11.00000    0.04177    0.02884 =
         0.03209   -0.00516    0.00942   -0.00292
AFIX  43
H2    2    0.641358    0.393099   -0.302821    11.00000   -1.20000
AFIX   0
C3    1    0.594538    0.417458   -0.368571    11.00000    0.03950    0.03510 =
         0.04226   -0.01047    0.01603   -0.01378
AFIX  43
H3    2    0.579995    0.396260   -0.363115    11.00000   -1.20000
AFIX   0
C4    1    0.579053    0.450379   -0.412608    11.00000    0.03059    0.04501 =
         0.02423   -0.00711    0.00760   -0.00519
AFIX  43
H4    2    0.553929    0.451709   -0.436517    11.00000   -1.20000
AFIX   0
C5    1    0.600187    0.480877   -0.421353    11.00000    0.03392    0.03872 =
         0.02328   -0.00529    0.00411   -0.00583
AFIX  43
H5    2    0.589572    0.503203   -0.452918    11.00000   -1.20000
AFIX   0
C6    1    0.637144    0.479616   -0.384500    11.00000    0.02802    0.03629 =
         0.01479   -0.00239    0.00678   -0.00425
C7    1    0.658341    0.512097   -0.392459    11.00000    0.02668    0.02920 =
         0.02613   -0.00094    0.00156   -0.00399
C8    1    0.675328    0.539468   -0.397502    11.00000    0.02890    0.03633 =
         0.01746    0.00150   -0.00128    0.00459
C9    1    0.697575    0.571737   -0.399091    11.00000    0.03304    0.02774 =
         0.03101   -0.00311    0.00435   -0.00543
C10   1    0.684559    0.604241   -0.457034    11.00000    0.03026    0.03063 =
         0.05273    0.00223    0.00100   -0.00403
AFIX  43
H10   2    0.660608    0.605593   -0.498136    11.00000   -1.20000
AFIX   0
C11   1    0.706213    0.634917   -0.455622    11.00000    0.03880    0.02634 =
         0.06227    0.00185   -0.00161   -0.00135
C12   1    0.741134    0.632812   -0.397213    11.00000    0.03769    0.02622 =
         0.05398   -0.00435   -0.00014   -0.00502
AFIX  43
H12   2    0.755836    0.653935   -0.398009    11.00000   -1.20000
AFIX   0
C13   1    0.755314    0.601020   -0.337813    11.00000    0.03070    0.03438 =
         0.02694   -0.00867   -0.00499    0.00117
C14   1    0.733328    0.569064   -0.336999    11.00000    0.03132    0.02848 =
         0.01900   -0.00678    0.00304   -0.00831
C15   1    0.791938    0.598380   -0.286952    11.00000    0.03861    0.02461 =
         0.02885   -0.00823    0.00209   -0.00383
C16   1    0.822880    0.594077   -0.245543    11.00000    0.03479    0.02256 =
         0.02247   -0.00625    0.00342   -0.00570
C17   1    0.860805    0.589659   -0.204061    11.00000    0.04526    0.02374 =
         0.01564   -0.00282    0.00418   -0.00121
C18   1    0.875101    0.555850   -0.172947    11.00000    0.03208    0.03281 =
         0.01983   -0.00576    0.00703   -0.00274
C19   1    0.911670    0.552546   -0.137220    11.00000    0.03487    0.04353 =
         0.02550    0.00092    0.00266    0.00345
AFIX  43
H19   2    0.921650    0.529359   -0.115108    11.00000   -1.20000
AFIX   0
C20   1    0.933645    0.582909   -0.133696    11.00000    0.02419    0.06262 =
         0.03248   -0.00851    0.00234   -0.00959
AFIX  43
H20   2    0.958739    0.580459   -0.110911    11.00000   -1.20000
AFIX   0
C21   1    0.919052    0.617089   -0.163501    11.00000    0.03873    0.04353 =
         0.02968   -0.00794    0.00626   -0.00847
AFIX  43
H21   2    0.934083    0.637963   -0.159659    11.00000   -1.20000
AFIX   0
C22   1    0.882752    0.620456   -0.198533    11.00000    0.04092    0.03079 =
         0.02414   -0.00641    0.00834   -0.00979
AFIX  43
H22   2    0.872661    0.643678   -0.218894    11.00000   -1.20000
AFIX   0
C23   1    0.692615    0.669895   -0.522929    11.00000    0.04413    0.04080 =
         0.14100    0.01611   -0.01328   -0.00589
C24   1    0.594336    0.751363   -0.174235    11.00000    0.09475    0.04226 =
         0.03519    0.00626    0.00314    0.00943
AFIX  23
H24A  2    0.577743    0.752735   -0.081532    11.00000   -1.20000
H24B  2    0.619405    0.752346   -0.132433    11.00000   -1.20000
AFIX   0
C25   1    0.588838    0.714601   -0.256239    11.00000    0.08449    0.04469 =
         0.03654    0.00271    0.00830    0.00615
AFIX  23
H25A  2    0.562787    0.711060   -0.279627    11.00000   -1.20000
H25B  2    0.602187    0.714253   -0.358788    11.00000   -1.20000
AFIX   0
C26   1    0.602199    0.684107   -0.150887    11.00000    0.10287    0.04948 =
         0.02981   -0.00587    0.01013    0.01023
AFIX  23
H26A  2    0.588989    0.684826   -0.048028    11.00000   -1.20000
H26B  2    0.628249    0.687818   -0.127971    11.00000   -1.20000
AFIX   0
C27   1    0.597042    0.646903   -0.227187    11.00000    0.08075    0.04842 =
         0.03268    0.00277    0.00401   -0.00666
AFIX  23
H27A  2    0.571085    0.643402   -0.252646    11.00000   -1.20000
H27B  2    0.610800    0.645911   -0.328596    11.00000   -1.20000
AFIX   0
C28   1    0.609606    0.616490   -0.119013    11.00000    0.11796    0.04354 =
         0.05567   -0.00541    0.00922    0.01211
AFIX  23
H28A  2    0.636039    0.618418   -0.100863    11.00000   -1.20000
H28B  2    0.597239    0.618217   -0.014366    11.00000   -1.20000
AFIX   0
C29   1    0.601083    0.581584   -0.194897    11.00000    0.11239    0.08267 =
         0.13510    0.02538    0.02360    0.02545
AFIX 137
H29A  2    0.613833    0.579821   -0.297274    11.00000   -1.50000
H29B  2    0.574909    0.579908   -0.213081    11.00000   -1.50000
H29C  2    0.608828    0.561763   -0.124904    11.00000   -1.50000
AFIX   0
C30   1    0.594985    0.817159   -0.169921    11.00000    0.06366    0.04975 =
         0.02822    0.00494    0.00099    0.01084
AFIX  23
H30A  2    0.577865    0.816141   -0.079008    11.00000   -1.20000
H30B  2    0.619801    0.815303   -0.125820    11.00000   -1.20000
AFIX   0
C31   1    0.591044    0.853599   -0.251210    11.00000    0.07226    0.04883 =
         0.03528    0.00275    0.00331    0.01139
AFIX  23
H31A  2    0.565733    0.856911   -0.287492    11.00000   -1.20000
H31B  2    0.607061    0.854672   -0.345939    11.00000   -1.20000
AFIX   0
C32   1    0.601235    0.883840   -0.133665    11.00000    0.06749    0.05489 =
         0.02137    0.00538    0.00027    0.00933
AFIX  23
H32A  2    0.584422    0.883126   -0.041592    11.00000   -1.20000
H32B  2    0.626007    0.879364   -0.092858    11.00000   -1.20000
AFIX   0
C33   1    0.599850    0.921060   -0.208598    11.00000    0.07450    0.05075 =
         0.02477    0.00201    0.00031    0.00605
AFIX  23
H33A  2    0.574816    0.925822   -0.245481    11.00000   -1.20000
H33B  2    0.615828    0.921333   -0.303561    11.00000   -1.20000
AFIX   0
C34   1    0.611308    0.951260   -0.096707    11.00000    0.08619    0.04893 =
         0.03267   -0.00184   -0.00208    0.00191
AFIX  23
H34A  2    0.636013    0.946168   -0.056522    11.00000   -1.20000
H34B  2    0.594720    0.951788   -0.003818    11.00000   -1.20000
AFIX   0
C35   1    0.611029    0.988278   -0.177679    11.00000    0.11441    0.04878 =
         0.04073   -0.00468   -0.00598    0.00374
AFIX 137
H35A  2    0.625901    0.987367   -0.274559    11.00000   -1.50000
H35B  2    0.620901    1.006477   -0.104408    11.00000   -1.50000
H35C  2    0.586105    0.994772   -0.206093    11.00000   -1.50000
AFIX   0
C36   1    0.549812    0.785062   -0.342858    11.00000    0.10907    0.05599 =
         0.01745   -0.01340   -0.00826    0.01963
AFIX  23
H36A  2    0.547439    0.806213   -0.414809    11.00000   -1.20000
H36B  2    0.546089    0.763022   -0.408212    11.00000   -1.20000
AFIX   0
C37   1    0.520144    0.786953   -0.220228    11.00000    0.08202    0.07491 =
         0.02312   -0.01442   -0.00956    0.00113
AFIX  23
H37A  2    0.521155    0.810494   -0.163739    11.00000   -1.20000
H37B  2    0.523338    0.767393   -0.140555    11.00000   -1.20000
AFIX   0
C38   1    0.483553    0.782793   -0.303588    11.00000    0.09257    0.09513 =
         0.03447   -0.02802   -0.01497   -0.00254
AFIX  23
H38A  2    0.482036    0.800546   -0.391970    11.00000   -1.20000
H38B  2    0.482005    0.758239   -0.350672    11.00000   -1.20000
AFIX   0
C39   1    0.451818    0.788372   -0.192951    11.00000    0.08634    0.12259 =
         0.04380   -0.02784   -0.02235   -0.01951
AFIX  23
H39A  2    0.453172    0.813100   -0.147552    11.00000   -1.20000
H39B  2    0.453691    0.770968   -0.103359    11.00000   -1.20000
AFIX   0
C40   1    0.414663    0.783499   -0.274754    11.00000    0.08958    0.11535 =
         0.03314   -0.01462   -0.01821   -0.02222
AFIX  23
H40A  2    0.413579    0.799506   -0.369511    11.00000   -1.20000
H40B  2    0.412557    0.758179   -0.312644    11.00000   -1.20000
AFIX   0
C41   1    0.383413    0.791704   -0.169757    11.00000    0.07248    0.17926 =
         0.07297   -0.02816   -0.02132   -0.02084
AFIX 137
H41A  2    0.360814    0.787029   -0.227632    11.00000   -1.50000
H41B  2    0.384299    0.817219   -0.137631    11.00000   -1.50000
H41C  2    0.384456    0.776292   -0.074558    11.00000   -1.50000
AFIX   0
C42   1    0.612519    0.784537   -0.422365    11.00000    0.12143    0.04761 =
         0.03909    0.00739    0.02312    0.02082
AFIX  23
H42A  2    0.607577    0.806695   -0.485324    11.00000   -1.20000
H42B  2    0.606390    0.763432   -0.490146    11.00000   -1.20000
AFIX   0
C43   1    0.652784    0.783208   -0.383309    11.00000    0.11656    0.05553 =
         0.10372   -0.00079    0.04019    0.00893
AFIX  23
H43A  2    0.658411    0.802720   -0.306062    11.00000   -1.20000
H43B  2    0.658236    0.759787   -0.330938    11.00000   -1.20000
AFIX   0
C44   1    0.675356    0.787094   -0.516732    11.00000    0.25514    0.22315 =
         0.15590    0.03804    0.16395    0.04735
PART 2
F1A   4    0.657870    0.672203   -0.523996   -21.00000    0.03570    0.04087 =
         0.17212    0.05255   -0.01428    0.00164
F2A   4    0.704989    0.675145   -0.664432   -21.00000    0.17259    0.11810 =
         0.16222    0.07155    0.05910    0.06786
F3A   4    0.703895    0.697752   -0.440779   -21.00000    0.13856    0.02905 =
         0.22899   -0.00298   -0.11705    0.01225

PART 0
CL1   3    0.791364    0.439816   -0.213709    11.00000    0.03563    0.03779 =
         0.03503    0.00482   -0.00342   -0.00552

CL2   3    0.500000    0.500000    0.500000    10.25000    0.04879    0.04879 =
         0.01817    0.00000    0.00000    0.00000
N3    6    0.500000    0.500000    0.000000    10.25000    0.04756    0.04756 =
         0.01863    0.00000    0.00000    0.00000
C45   1    0.533161    0.499548    0.108194    11.00000    0.03894    0.05112 =
         0.01979   -0.00519   -0.00291    0.00005
AFIX  23
H45A  2    0.530381    0.479665    0.186598    11.00000   -1.20000
H45B  2    0.533996    0.522598    0.168544    11.00000   -1.20000
AFIX   0
C46   1    0.569270    0.494614    0.020688    11.00000    0.04965    0.05127 =
         0.01861   -0.00185   -0.00022   -0.00973
AFIX  23
H46A  2    0.571634    0.469139   -0.014796    11.00000   -1.20000
H46B  2    0.569716    0.510280   -0.075271    11.00000   -1.20000
AFIX   0
C47   1    0.601011    0.504280    0.128923    11.00000    0.04991    0.04421 =
         0.02008   -0.00646    0.00031   -0.00125
AFIX  23
H47A  2    0.598853    0.529987    0.161267    11.00000   -1.20000
H47B  2    0.599743    0.489293    0.226826    11.00000   -1.20000
AFIX   0
C48   1    0.637569    0.498514    0.049710    11.00000    0.04716    0.10230 =
         0.02048    0.00966   -0.00357   -0.02228
AFIX  23
H48A  2    0.640440    0.472405    0.025797    11.00000   -1.20000
H48B  2    0.637834    0.511721   -0.053200    11.00000   -1.20000
AFIX   0
C49   1    0.669573    0.510840    0.148420    11.00000    0.05981    0.10038 =
         0.05424    0.01216   -0.02000   -0.02388
PART 1
AFIX  43
H49   2    0.666608    0.511206    0.261121    31.00000   -1.20000
AFIX  23
PART 0
PART 2
H49A  2    0.664967    0.504936    0.261963   -31.00000   -1.20000
H49B  2    0.691359    0.497242    0.114317   -31.00000   -1.20000
AFIX   0
PART 0
PART 1
C50   1    0.701721    0.521277    0.090617    31.00000    0.03961    0.06401 =
         0.04785   -0.00523    0.00347   -0.00121
AFIX 137
H50A  2    0.698014    0.536606   -0.003546    31.00000   -1.50000
H50B  2    0.715871    0.499871    0.060559    31.00000   -1.50000
H50C  2    0.714822    0.534998    0.172507    31.00000   -1.50000
AFIX   0
PART 0
PART 2
C50A  1    0.676485    0.547761    0.135038   -31.00000    0.04685    0.07537 =
         0.09567   -0.03691   -0.00076    0.00085
AFIX 137
H50D  2    0.656036    0.561443    0.179022   -31.00000   -1.50000
H50E  2    0.679726    0.554084    0.022256   -31.00000   -1.50000
H50F  2    0.698564    0.553768    0.194408   -31.00000   -1.50000
AFIX   0
HKLF 4


REM  ob148_a.res in I-4
REM wR2 = 0.0736, GooF = S = 1.052, Restrained GooF = 1.056 for all data
REM R1 = 0.0334 for 9215 Fo > 4sig(Fo) and 0.0408 for all 10071 data
REM 578 parameters refined using 92 restraints

END

WGHT      0.0237     43.3417

REM Highest difference peak  0.744,  deepest hole -0.375,  1-sigma level  0.068
Q1    1   0.6501  0.6151 -0.0304  11.00000  0.05    0.74
Q2    1   0.6274  0.9097  0.0763  11.00000  0.05    0.43
Q3    1   0.9766  0.5746 -0.0813  11.00000  0.05    0.36
Q4    1   0.7052  0.4757 -0.3505  11.00000  0.05    0.34
Q5    1   0.6423  0.5727 -0.3910  11.00000  0.05    0.33
Q6    1   0.6577  0.3730 -0.2987  11.00000  0.05    0.32
Q7    1   0.8290  0.5398 -0.2409  11.00000  0.05    0.32
Q8    1   0.6411  0.5789 -0.1786  11.00000  0.05    0.31
Q9    1   0.8413  0.5090 -0.3839  11.00000  0.05    0.31
Q10   1   0.7129  0.4113 -0.2185  11.00000  0.05    0.31
;
_shelx_res_checksum              92415
_shelx_fab_file                  
;
   -2    4    0     -7.08     -0.01
    4    4    0     81.03      0.91
   -3    5    0     -8.27      0.23
   -1    5    0    -35.00     -0.01
    1    5    0   -154.14     -0.14
    3    5    0     55.65     -0.04
    5    5    0   -130.69      0.24
   -4    6    0     95.81      0.05
   -2    6    0     13.16      0.23
    0    6    0     59.70     -0.53
    2    6    0     66.68      1.26
    4    6    0     42.07     -1.23
    6    6    0      9.82      0.31
   -5    7    0      0.79      0.52
   -3    7    0    -67.10     -0.30
   -1    7    0    -76.34     -0.18
    1    7    0     33.11     -0.03
    3    7    0   -124.65     -0.11
    5    7    0     25.28     -0.01
    7    7    0    -54.72      0.16
   -6    8    0     69.94      0.11
   -4    8    0    -28.70     -0.15
   -2    8    0    113.70      0.29
    0    8    0    -13.75      0.46
    2    8    0     48.99     -0.53
    4    8    0     33.60      0.76
    6    8    0     29.90     -0.17
    8    8    0     21.26     -0.78
   -7    9    0    -29.72      0.43
   -5    9    0    -40.72     -0.49
   -3    9    0    -19.55      0.10
   -1    9    0    -31.77     -0.35
    1    9    0    -50.41     -0.30
    3    9    0      2.31      0.10
    5    9    0    -45.49     -0.42
    7    9    0    -17.78      0.54
    9    9    0    -20.33      0.01
   -8   10    0     22.28     -0.19
   -6   10    0      1.56     -0.09
   -4   10    0     77.79      0.73
   -2   10    0    -31.70     -0.53
    0   10    0     72.79      0.76
    2   10    0      3.26      0.20
    4   10    0     15.77      0.07
    6   10    0     35.67     -0.19
    8   10    0      7.40      0.26
   10   10    0     32.24     -0.74
   -9   11    0    -22.41     -0.08
   -7   11    0    -11.32     -0.03
   -5   11    0    -26.65      0.11
   -3   11    0    -40.80     -0.49
   -1   11    0      7.02     -0.01
    1   11    0    -42.32     -0.36
    3   11    0     -8.61     -0.74
    5   11    0    -16.95      0.72
    7   11    0    -26.01     -0.61
    9   11    0     -8.84      0.66
   11   11    0    -23.67      0.27
  -10   12    0      3.41     -0.31
   -8   12    0     24.37      0.15
   -6   12    0     29.47      0.29
   -4   12    0     -6.32     -0.61
   -2   12    0     56.25      1.19
    0   12    0    -19.22     -0.31
    2   12    0     35.45      0.72
    4   12    0     13.13     -0.14
    6   12    0      8.77      0.30
    8   12    0     27.78     -0.40
   10   12    0      2.19     -0.02
   12   12    0     21.88     -0.64
  -11   13    0     -7.32     -0.33
   -9   13    0     -9.29      0.57
   -7   13    0    -29.71     -0.42
   -5   13    0     -9.36     -0.04
   -3   13    0     -5.78      0.04
   -1   13    0    -44.07     -0.70
    1   13    0     20.73     -0.15
    3   13    0    -30.92      0.02
    5   13    0    -15.50     -0.73
    7   13    0     -1.34      0.59
    9   13    0    -31.90     -0.27
   11   13    0      6.86      0.73
   13   13    0    -23.88      0.23
  -12   14    0      8.94     -0.19
  -10   14    0     15.48      0.15
   -8   14    0      8.84     -0.03
   -6   14    0     17.76     -0.17
   -4   14    0     22.79      0.58
   -2   14    0     -9.63     -0.26
    0   14    0     40.10      0.81
    2   14    0    -17.46     -0.26
    4   14    0     31.33      0.76
    6   14    0      3.39     -0.24
    8   14    0     12.96     -0.07
   10   14    0     16.80     -0.29
   12   14    0      1.75     -0.08
   14   14    0     10.87     -0.87
  -13   15    0     -3.43     -0.23
  -11   15    0     -9.94      0.57
   -9   15    0    -21.94     -0.62
   -7   15    0      2.16      0.53
   -5   15    0    -27.66     -0.21
   -3   15    0     -7.46     -0.43
   -1   15    0      3.86      0.14
    1   15    0    -30.40     -0.65
    3   15    0      4.02      0.00
    5   15    0     -8.17     -0.06
    7   15    0    -25.86     -0.21
    9   15    0     10.38      0.54
   11   15    0    -28.44     -0.47
   13   15    0      7.49      1.03
   15   15    0    -12.79      0.19
  -14   16    0     12.62      0.40
  -12   16    0      1.89     -0.27
  -10   16    0     17.32     -0.12
   -8   16    0     13.89      0.00
   -6   16    0      1.21     -0.01
   -4   16    0     17.68      0.18
   -2   16    0     17.82      0.35
    0   16    0    -17.70     -0.30
    2   16    0     40.05      0.85
    4   16    0    -19.21     -0.43
    6   16    0     27.60      0.13
    8   16    0      2.18      0.23
   10   16    0      3.83     -0.24
   12   16    0     13.57     -0.46
   14   16    0      2.46     -0.04
   16   16    0      4.10     -0.81
  -15   17    0    -10.57      0.12
  -13   17    0     -6.50      0.43
  -11   17    0    -12.52     -0.16
   -9   17    0     -1.37      0.52
   -7   17    0    -25.52     -0.42
   -5   17    0      5.70     -0.04
   -3   17    0    -20.59      0.13
   -1   17    0     -5.09     -0.37
    1   17    0     -0.19      0.22
    3   17    0    -14.95     -0.49
    5   17    0     -8.65      0.23
    7   17    0      1.16      0.05
    9   17    0    -17.71     -0.38
   11   17    0      5.89      0.97
   13   17    0    -13.44     -0.65
   15   17    0     -2.55      0.62
   17   17    0     -3.01      0.51
  -16   18    0     11.71      1.51
  -14   18    0     -1.15     -1.53
  -12   18    0     17.34      0.26
  -10   18    0      1.18     -0.06
   -8   18    0      8.32     -0.28
   -6   18    0     25.48      0.42
   -4   18    0    -10.51     -0.34
   -2   18    0     12.50      0.01
    0   18    0     20.62      0.53
    2   18    0    -16.11     -0.55
    4   18    0     27.76      0.24
    6   18    0     -6.55      0.10
    8   18    0      9.01     -0.31
   10   18    0      7.87      0.01
   12   18    0     -3.52     -0.07
   14   18    0     10.92      0.04
   16   18    0      3.32     -0.32
   18   18    0      1.33     -0.51
  -17   19    0     -9.83     -0.10
  -15   19    0      2.03      0.41
  -13   19    0     -9.85      0.26
  -11   19    0     -8.06      0.34
   -9   19    0    -10.77     -0.26
   -7   19    0     -1.44      0.34
   -5   19    0    -18.50     -0.02
   -3   19    0      2.95     -0.09
   -1   19    0    -13.97      0.01
    1   19    0     -5.37      0.02
    3   19    0     -2.24      0.43
    5   19    0    -10.83     -0.25
    7   19    0     -1.05      0.03
    9   19    0     -5.47      0.46
   11   19    0     -1.58     -0.64
   13   19    0     -2.51      0.73
   15   19    0     -7.74     -0.28
   17   19    0      0.39     -0.28
   19   19    0     -6.18      0.67
  -18   20    0     10.11      2.09
  -16   20    0     -1.94     -2.53
  -14   20    0     10.99      1.15
  -12   20    0      1.95     -0.76
  -10   20    0      8.86     -0.35
   -8   20    0     12.40      0.39
   -6   20    0     -9.47     -0.56
   -4   20    0     30.74      0.43
   -2   20    0     -9.85     -0.24
    0   20    0      7.07     -0.36
    2   20    0     14.13      0.09
    4   20    0     -2.18     -0.28
    6   20    0      7.86     -0.04
    8   20    0      2.86     -0.13
   10   20    0     -2.18     -0.04
   12   20    0      9.76      0.37
   14   20    0     -5.20     -0.74
   16   20    0      8.36      1.08
   18   20    0      4.15     -0.14
   20   20    0     -0.64     -0.15
  -19   21    0     -3.60     -0.65
  -17   21    0     -0.57      0.60
  -15   21    0     -9.10      0.42
  -13   21    0     -3.26      0.21
  -11   21    0     -1.25      0.08
   -9   21    0    -11.32      0.41
   -7   21    0     -5.14     -0.17
   -5   21    0     -2.42      0.15
   -3   21    0    -10.53      0.06
   -1   21    0     -1.68      0.38
    1   21    0     -5.77      0.14
    3   21    0    -10.76     -0.06
    5   21    0      5.90      0.54
    7   21    0    -13.69      0.13
    9   21    0      8.92     -0.37
   11   21    0     -9.19      0.47
   13   21    0      0.61     -0.65
   15   21    0      2.23      0.05
   17   21    0    -12.94     -0.45
   19   21    0      5.07     -0.54
   21   21    0     -6.27      0.19
  -20   22    0      9.10      1.35
  -18   22    0     -3.19     -1.90
  -16   22    0      8.65      1.39
  -14   22    0      1.52     -1.34
  -12   22    0      3.30      0.01
  -10   22    0      8.36      0.09
   -8   22    0     -2.39     -0.54
   -6   22    0     17.21      0.32
   -4   22    0    -14.14     -0.62
   -2   22    0     21.86      0.21
    0   22    0     -3.84     -0.39
    2   22    0      6.21     -0.39
    4   22    0      3.75      0.02
    6   22    0      3.50     -0.60
    8   22    0      0.33      0.27
   10   22    0      2.36      0.20
   12   22    0     -2.15     -0.52
   14   22    0      7.01      1.53
   16   22    0     -3.01     -0.65
   18   22    0      4.77      1.23
   20   22    0      2.96      0.46
   22   22    0      2.41      0.06
  -21   23    0     -2.13     -0.59
  -19   23    0     -5.56      0.47
  -17   23    0     -1.56      0.14
  -15   23    0     -3.16     -0.11
  -13   23    0     -3.81      0.61
  -11   23    0     -7.29      0.08
   -9   23    0      4.44      0.24
   -7   23    0     -8.05      0.10
   -5   23    0     -3.99      0.09
   -3   23    0     -0.02      0.38
   -1   23    0     -4.93      0.02
    1   23    0     -5.82      0.42
    3   23    0      1.88      0.50
    5   23    0    -10.69      0.05
    7   23    0      7.80      0.00
    9   23    0    -10.51      0.26
   11   23    0      8.05     -0.52
   13   23    0     -5.88      0.00
   15   23    0     -3.59     -1.27
   17   23    0      7.51     -0.06
   19   23    0    -11.30     -1.31
   21   23    0      0.76     -0.69
   23   23    0     -1.79     -0.31
  -22   24    0      4.23      1.45
  -20   24    0     -0.87     -1.14
  -18   24    0      7.71      0.94
  -16   24    0      0.36     -0.93
  -14   24    0      3.52      0.20
  -12   24    0      4.16     -0.37
  -10   24    0     -0.89     -0.36
   -8   24    0      6.46      0.15
   -6   24    0     -4.02     -0.48
   -4   24    0     10.41      0.18
   -2   24    0     -8.47     -0.71
    0   24    0     11.16     -0.09
    2   24    0     -1.54     -0.22
    4   24    0      4.11     -0.70
    6   24    0      1.90      0.33
    8   24    0     -1.51     -0.37
   10   24    0      5.25      0.11
   12   24    0     -3.64      1.02
   14   24    0      1.76     -0.25
   16   24    0      4.40      2.14
   18   24    0     -4.92      0.04
   20   24    0      7.06      1.68
   22   24    0     -2.08      0.83
   24   24    0      4.51     -0.42
  -23   25    0     -2.70     -0.20
  -21   25    0     -7.36      0.35
  -19   25    0      3.26     -0.19
  -17   25    0     -7.94     -0.22
  -15   25    0     -0.43      0.80
  -13   25    0     -1.85     -0.48
  -11   25    0     -1.66      0.82
   -9   25    0     -5.92     -0.33
   -7   25    0      3.15      0.43
   -5   25    0      2.21      0.36
   -3   25    0     -7.81     -0.09
   -1   25    0      3.55      0.62
    1   25    0     -2.66      0.11
    3   25    0     -3.24      0.48
    5   25    0      0.36      0.10
    7   25    0     -4.76      0.20
    9   25    0      5.13     -0.01
   11   25    0     -8.95     -0.59
   13   25    0      5.88     -1.03
   15   25    0     -1.95     -0.16
   17   25    0     -4.36     -2.44
   19   25    0      5.12     -0.67
   21   25    0     -2.16     -1.40
   23   25    0     -5.59     -0.96
   25   25    0      2.89     -1.20
  -24   26    0      0.83      1.85
  -22   26    0      2.03     -2.62
  -20   26    0      2.52      1.68
  -18   26    0      2.20     -0.56
  -16   26    0      2.49      0.18
  -14   26    0      2.01     -0.29
  -12   26    0      3.40     -0.10
  -10   26    0      0.04     -0.03
   -8   26    0      0.21     -0.51
   -6   26    0      0.21     -0.09
   -4   26    0     -1.55     -0.23
   -2   26    0      4.14     -0.24
    0   26    0     -5.05     -0.32
    2   26    0      5.58     -0.54
    4   26    0      0.21      0.07
    6   26    0     -0.74     -0.58
    8   26    0      6.49      0.43
   10   26    0     -6.02      0.03
   12   26    0      9.26      0.60
   14   26    0     -4.86      2.09
   16   26    0     -1.56     -0.52
   18   26    0      7.50      4.11
   20   26    0     -8.81     -0.25
   22   26    0      7.25      2.62
   24   26    0     -3.27      0.88
   26   26    0      3.82     -0.51
  -25   27    0     -2.68      0.71
  -23   27    0     -3.17      0.78
  -21   27    0      4.23     -0.54
  -19   27    0     -9.01     -0.07
  -17   27    0      3.59      0.28
  -15   27    0     -4.36     -0.69
  -13   27    0     -3.55      0.95
  -11   27    0      1.62     -0.60
   -9   27    0     -0.32      0.72
   -7   27    0     -0.78      0.10
   -5   27    0     -2.63      0.00
   -3   27    0      9.26      0.59
   -1   27    0     -7.71     -0.04
    1   27    0      3.95      0.72
    3   27    0     -3.38     -0.20
    5   27    0      0.94      0.60
    7   27    0     -2.49      0.12
    9   27    0     -4.75     -0.79
   11   27    0      4.74      0.14
   13   27    0     -7.39     -1.20
   15   27    0      3.35     -2.13
   17   27    0     -0.29     -1.23
   19   27    0     -0.67     -2.23
   21   27    0     -0.14     -2.18
   23   27    0      3.59     -1.88
   25   27    0     -4.34      0.17
   27   27    0      1.54     -0.89
  -26   28    0     -4.37     -0.03
  -24   28    0      3.95     -3.67
  -22   28    0     -0.86      3.13
  -20   28    0      4.44     -1.66
  -18   28    0     -2.35      0.63
  -16   28    0      2.51      0.17
  -14   28    0      3.16     -0.05
  -12   28    0     -1.87      0.04
  -10   28    0      4.42     -0.41
   -8   28    0     -3.49     -0.07
   -6   28    0      1.33      0.04
   -4   28    0     -2.70     -0.87
   -2   28    0     -1.88      0.31
    0   28    0      4.19     -0.57
    2   28    0     -5.18      0.00
    4   28    0      4.63     -0.55
    6   28    0      0.82      0.12
    8   28    0      1.03     -0.31
   10   28    0      5.00      0.89
   12   28    0     -3.93      0.92
   14   28    0      7.74     -0.03
   16   28    0     -1.81      5.28
   18   28    0     -6.05     -1.69
   20   28    0      8.57      5.50
   22   28    0     -7.05      0.47
   24   28    0      1.77      2.70
   26   28    0     -1.10     -0.14
   28   28    0      1.38      0.13
  -27   29    0      2.27     -0.74
  -25   29    0     -1.77      2.54
  -23   29    0      0.41     -0.69
  -21   29    0     -4.32      0.56
  -19   29    0      6.16     -0.16
  -17   29    0     -5.12     -0.69
  -15   29    0     -0.48      0.49
  -13   29    0      1.14     -0.79
  -11   29    0     -4.49      0.66
   -9   29    0      2.20     -0.11
   -7   29    0      1.94      0.25
   -5   29    0      0.51      0.30
   -3   29    0     -1.85      0.09
   -1   29    0      5.11      0.40
    1   29    0     -3.54     -0.23
    3   29    0      3.01      0.84
    5   29    0     -5.64     -0.20
    7   29    0      0.90     -0.05
    9   29    0     -1.90      0.48
   11   29    0     -6.68     -1.76
   13   29    0      3.48     -0.30
   15   29    0     -4.56     -2.49
   17   29    0      1.17     -1.84
   19   29    0      0.94     -3.24
   21   29    0     -1.57     -2.62
   23   29    0      1.82     -1.41
   25   29    0      2.14     -3.00
   27   29    0     -0.37      0.51
   29   29    0     -1.04      3.04
  -28   30    0     -3.19     -2.10
  -26   30    0      7.74     -2.72
  -24   30    0     -5.36      1.95
  -22   30    0      3.24     -2.96
  -20   30    0     -4.89      1.47
  -18   30    0      3.87      0.20
  -16   30    0     -0.15     -0.03
  -14   30    0     -1.14      0.49
  -12   30    0      3.17     -0.17
  -10   30    0     -3.30      0.01
   -8   30    0      2.94      0.00
   -6   30    0     -3.57     -0.78
   -4   30    0      0.03      0.68
   -2   30    0      1.62     -0.82
    0   30    0     -6.70      0.26
    2   30    0      8.14     -0.54
    4   30    0     -5.97      0.09
    6   30    0      7.82     -0.19
    8   30    0     -2.55      0.10
   10   30    0      5.75      0.20
   12   30    0      3.76      0.78
   14   30    0     -4.83      3.36
   16   30    0      6.83     -1.27
   18   30    0      2.43      6.63
   20   30    0     -7.42      0.81
   22   30    0      4.17      3.30
   24   30    0      1.15      1.75
   26   30    0     -7.04      2.37
   28   30    0      3.85     -1.83
   30   30    0     -2.55      0.08
  -29   31    0      5.55     -3.63
  -27   31    0     -7.13      7.03
  -25   31    0      3.74     -2.05
  -23   31    0     -0.54      1.85
  -21   31    0      2.60      0.06
  -19   31    0     -3.20     -0.71
  -17   31    0      2.68      0.21
  -15   31    0      1.38     -0.86
  -13   31    0     -3.38      0.44
  -11   31    0      2.33     -0.61
   -9   31    0      0.24      0.35
   -7   31    0     -2.26      0.06
   -5   31    0      5.34      0.20
   -3   31    0     -3.32      0.02
   -1   31    0      2.58      0.00
    1   31    0     -0.10      0.41
    3   31    0     -3.14     -0.30
    5   31    0      2.09      0.46
    7   31    0     -5.12      0.04
    9   31    0     -1.92     -0.75
   11   31    0      0.06      0.68
   13   31    0     -5.76     -3.12
   15   31    0     -0.18     -0.30
   17   31    0     -0.08     -3.69
   19   31    0     -4.93     -3.04
   21   31    0      5.88     -2.03
   23   31    0     -4.89     -4.83
   25   31    0      2.62      0.32
   27   31    0      2.37     -1.67
   29   31    0      0.23     -0.57
   31   31    0     -1.88      4.91
  -30   32    0      0.96     -2.38
  -28   32    0      3.15     -1.91
  -26   32    0     -6.11     -0.64
  -24   32    0      5.97     -2.55
  -22   32    0     -4.04      1.05
  -20   32    0      1.69     -0.55
  -18   32    0     -4.05      0.04
  -16   32    0      0.28      0.76
  -14   32    0      1.26      0.09
  -12   32    0     -1.11      0.22
  -10   32    0      0.06      0.22
   -8   32    0     -1.50     -0.35
   -6   32    0     -0.01      0.25
   -4   32    0      1.64     -0.45
   -2   32    0     -5.51      0.45
    0   32    0      7.53     -0.52
    2   32    0     -6.31      0.49
    4   32    0      6.56     -0.35
    6   32    0     -3.70     -0.34
    8   32    0      8.16      0.46
   10   32    0     -3.11      0.24
   12   32    0      3.19      1.12
   14   32    0      7.33      0.38
   16   32    0     -5.33      4.51
   18   32    0      3.30      1.48
   20   32    0      6.22      2.36
   22   32    0     -3.41      5.77
   24   32    0     -3.90      0.76
   26   32    0      7.35      0.78
   28   32    0     -7.61      1.91
   30   32    0      2.07     -2.23
  -29   33    0     -8.64      8.60
  -27   33    0      8.30     -4.54
  -25   33    0     -6.65      4.45
  -23   33    0      2.12      0.38
  -21   33    0      1.90     -0.44
  -19   33    0      1.24      0.52
  -17   33    0      1.89     -0.63
  -15   33    0     -3.44     -0.01
  -13   33    0      3.51     -0.93
  -11   33    0      1.47      0.43
   -9   33    0     -2.92     -0.26
   -7   33    0      4.28     -0.07
   -5   33    0     -4.23      0.08
   -3   33    0      5.01     -0.06
   -1   33    0     -5.72     -0.06
    1   33    0      3.39     -0.17
    3   33    0     -1.52      0.24
    5   33    0     -2.92     -0.28
    7   33    0      0.41      0.23
    9   33    0     -2.84      0.23
   11   33    0     -1.64     -1.93
   13   33    0     -0.65      0.74
   15   33    0     -2.39     -3.18
   17   33    0     -5.14     -2.71
   19   33    0      4.09     -1.68
   21   33    0     -8.77     -5.66
   23   33    0      5.87     -0.30
   25   33    0     -2.39     -4.13
   27   33    0     -0.42      0.40
   29   33    0      2.86      0.01
  -26   34    0      4.11     -1.62
  -24   34    0     -3.92     -0.78
  -22   34    0      0.29     -0.75
  -20   34    0     -1.19     -0.20
  -18   34    0      0.24      0.45
  -16   34    0     -1.48      0.10
  -14   34    0     -0.68      0.28
  -12   34    0     -1.14      0.52
  -10   34    0      0.54     -0.11
   -8   34    0     -1.42      0.19
   -6   34    0      1.34      0.10
   -4   34    0     -2.40      0.21
   -2   34    0      4.94     -0.33
    0   34    0     -4.08      0.87
    2   34    0      2.82     -0.51
    4   34    0      1.57      0.17
    6   34    0      1.54      0.50
    8   34    0     -2.54     -0.64
   10   34    0      4.81      0.66
   12   34    0      0.06      0.55
   14   34    0     -1.81      1.91
   16   34    0      8.79      1.86
   18   34    0     -0.79      1.14
   20   34    0     -2.05      7.72
   22   34    0      7.21     -2.65
   24   34    0     -0.24      6.16
   26   34    0     -4.21      1.19
  -25   35    0      5.62     -0.41
  -23   35    0     -1.23      0.39
  -21   35    0     -1.67      0.96
  -19   35    0      4.46     -0.05
  -17   35    0     -3.61     -0.18
  -15   35    0      5.16     -0.55
  -13   35    0     -1.15      0.18
  -11   35    0     -3.13     -0.59
   -9   35    0      7.24     -0.26
   -7   35    0     -4.60      0.26
   -5   35    0      0.89     -0.50
   -3   35    0     -1.49      0.05
   -1   35    0      2.38     -0.36
    1   35    0     -4.88     -0.10
    3   35    0      0.78     -0.38
    5   35    0      0.09      0.34
    7   35    0     -1.55     -0.34
    9   35    0      1.37     -0.43
   11   35    0     -1.68      0.59
   13   35    0     -1.56     -1.99
   15   35    0     -0.32     -1.72
   17   35    0     -1.30     -0.73
   19   35    0     -6.54     -5.00
   21   35    0      3.67     -1.15
   23   35    0     -5.35     -4.06
   25   35    0      0.74     -0.89
  -24   36    0      0.32     -0.07
  -22   36    0      1.58     -1.11
  -20   36    0     -3.95      0.09
  -18   36    0      1.32     -0.25
  -16   36    0      0.86      0.23
  -14   36    0     -2.17      0.47
  -12   36    0      0.07     -0.01
  -10   36    0      0.10      0.47
   -8   36    0     -2.03      0.01
   -6   36    0      2.26      0.34
   -4   36    0     -0.13     -0.10
   -2   36    0      0.24      0.85
    0   36    0      1.98     -0.37
    2   36    0      1.98      0.63
    4   36    0     -3.23      0.22
    6   36    0      3.11     -0.41
    8   36    0     -0.57      0.79
   10   36    0     -1.43     -0.32
   12   36    0     -0.28      0.91
   14   36    0      3.23      1.11
   16   36    0     -1.49      0.61
   18   36    0      3.13      5.91
   20   36    0      6.73     -3.32
   22   36    0     -6.30      9.06
   24   36    0      5.82     -1.66
  -23   37    0      1.45      0.72
  -21   37    0      2.55      0.42
  -19   37    0     -4.82     -0.06
  -17   37    0      4.68     -0.04
  -15   37    0     -3.68      0.11
  -13   37    0      0.83     -0.49
  -11   37    0      5.49     -0.30
   -9   37    0     -7.33      0.09
   -7   37    0      4.31     -0.64
   -5   37    0      0.47      0.22
   -3   37    0     -5.13     -0.79
   -1   37    0      1.68      0.07
    1   37    0     -0.48     -0.41
    3   37    0     -1.58     -0.27
    5   37    0      0.03     -0.31
    7   37    0      0.44      0.01
    9   37    0      1.83      0.13
   11   37    0      0.65     -0.93
   13   37    0      0.98     -0.54
   15   37    0     -4.00     -0.16
   17   37    0      0.36     -3.75
   19   37    0     -1.26     -0.86
   21   37    0     -3.45     -2.60
   23   37    0     -0.78     -2.69
  -22   38    0     -3.62      0.19
  -20   38    0      5.07     -0.57
  -18   38    0     -1.86      0.13
  -16   38    0     -1.51     -0.09
  -14   38    0      3.46      0.13
  -12   38    0     -0.73      0.45
  -10   38    0     -5.11     -0.12
   -8   38    0      8.31      0.71
   -6   38    0     -6.74     -0.26
   -4   38    0      5.19      0.74
   -2   38    0     -0.83     -0.05
    0   38    0      1.01      0.60
    2   38    0      0.12      0.22
    4   38    0      3.66      0.22
    6   38    0     -5.69      0.47
    8   38    0      1.51     -0.52
   10   38    0     -2.96      0.96
   12   38    0      0.50     -0.01
   14   38    0      0.15      0.45
   16   38    0     -0.06      2.79
   18   38    0      3.81     -1.30
   20   38    0     -2.48      6.38
   22   38    0      6.80     -2.05
  -19   39    0      2.84      0.29
  -17   39    0     -4.24      0.26
  -15   39    0      1.60     -0.39
  -13   39    0      0.00     -0.13
  -11   39    0     -2.79     -0.02
   -9   39    0      4.35     -0.44
   -7   39    0     -3.35     -0.04
   -5   39    0     -2.00     -0.71
   -3   39    0      3.98      0.30
   -1   39    0     -5.25     -0.64
    1   39    0     -0.56     -0.73
    3   39    0      2.18      0.42
    5   39    0     -2.01     -0.74
    7   39    0      4.38      0.04
    9   39    0     -0.87     -0.42
   11   39    0      2.60      0.07
   13   39    0     -0.24     -0.18
   15   39    0      1.98     -2.09
   17   39    0     -4.78      0.36
   19   39    0      1.22     -2.25
  -18   40    0      1.97     -0.50
  -16   40    0      3.12      0.34
  -14   40    0     -3.03      0.09
  -12   40    0     -0.03     -0.11
  -10   40    0      7.08      0.63
   -8   40    0    -10.62     -0.28
   -6   40    0     10.04      0.73
   -4   40    0     -4.01      0.01
   -2   40    0      2.40      0.43
    0   40    0      0.91      0.26
    2   40    0      0.69      0.43
    4   40    0     -2.91      0.25
    6   40    0      3.36     -0.05
    8   40    0     -5.74      0.92
   10   40    0     -0.33     -0.77
   12   40    0     -1.34      0.65
   14   40    0     -1.28      0.87
   16   40    0      3.41     -0.12
   18   40    0     -1.65      2.30
  -15   41    0     -1.17      0.09
  -13   41    0      0.29     -0.12
  -11   41    0     -1.08     -0.25
   -9   41    0     -0.51     -0.17
   -7   41    0      0.56     -0.30
   -5   41    0     -2.28      0.04
   -3   41    0      0.00     -0.61
   -1   41    0     -1.65     -0.47
    1   41    0      2.27      0.61
    3   41    0     -5.26     -1.51
    5   41    0      5.49      0.52
    7   41    0     -0.92     -0.46
    9   41    0      3.94      0.03
   11   41    0      0.73     -0.22
   13   41    0      0.84     -0.73
   15   41    0     -1.78      0.79
  -12   42    0      0.91      0.41
  -10   42    0     -4.36     -0.09
   -8   42    0      8.86      0.43
   -6   42    0     -6.48     -0.03
   -4   42    0      3.68      0.38
   -2   42    0      0.60      0.15
    0   42    0      0.72      0.41
    2   42    0      0.65      0.20
    4   42    0      0.44      0.18
    6   42    0     -4.08      0.60
    8   42    0      0.31     -0.57
   10   42    0     -2.41      0.84
   12   42    0     -1.20     -0.15
   -9   43    0     -2.12     -0.15
   -7   43    0     -1.88     -0.13
   -5   43    0      3.87     -0.25
   -3   43    0     -6.46     -0.22
   -1   43    0      3.68      0.15
    1   43    0     -4.98     -1.04
    3   43    0      4.34      0.60
    5   43    0     -2.31     -0.70
    7   43    0      2.82      0.00
    9   43    0      1.42     -0.20
    0    1    1    -31.82     23.14
    0    3    1     61.62    -73.27
    0    5    1    -51.91     47.20
    0    7    1      8.51    -24.04
    0    9    1      3.17     -4.24
    0   11    1    -11.06      2.12
    0   13    1     -0.48      0.33
    0   15    1      5.38      0.36
    0   17    1     -6.26     -3.16
    0   19    1      3.01      3.84
    0   21    1     -3.07     -0.82
    0   23    1      4.40     -0.26
    0   25    1     -1.54      2.58
    0   27    1      0.02      2.69
    0   29    1      1.29     -2.86
    0   31    1      2.47      4.04
    0   33    1     -5.50     -2.50
    0   35    1      6.10      1.59
    0   37    1     -2.31     -1.38
    0   39    1      1.05     -0.42
    0   41    1     -0.31     -0.79
    0   43    1     -0.07     -1.25
    1   42    1      1.31      1.43
    1   40    1     -3.54     -1.13
    1   38    1      0.96      4.60
    1   36    1      1.97     -3.37
    1   34    1     -3.16      1.92
    1   32    1      1.59     -0.03
    1   30    1     -2.16     -1.03
    1   28    1      1.31     -2.75
    1   26    1     -0.99      2.37
    1   24    1     -4.36     -6.14
    1   22    1     10.76      2.64
    1   20    1    -11.41     -3.56
    1   18    1      7.33      2.17
    1   16    1     -0.58     -0.64
    1   14    1      3.26     -5.03
    1   12    1     -9.25     16.49
    1   10    1     19.03    -29.40
    1    8    1    -15.82     41.90
    1    6    1      7.61    -13.82
    1    4    1     -3.39     -8.64
    1    2    1     15.67     45.06
   -1    2    1     40.32     19.74
   -1    4    1    -26.87     -4.92
   -1    6    1     23.70     32.04
   -1    8    1     17.75    -33.44
   -1   10    1    -18.84     30.50
   -1   12    1     22.33    -13.23
   -1   14    1    -10.33      1.71
   -1   16    1     10.94      2.76
   -1   18    1    -12.14     -3.78
   -1   20    1     11.54      5.70
   -1   22    1     -7.93     -7.90
   -1   24    1     -1.74      7.07
   -1   26    1      2.91     -7.32
   -1   28    1     -1.19      2.12
   -1   30    1      0.44      0.13
   -1   32    1     -5.18     -1.16
   -1   34    1      8.34     -1.39
   -1   36    1     -8.60      2.44
   -1   38    1      2.53     -0.75
   -1   40    1      2.74      0.66
   -1   42    1     -3.45      1.13
    2   43    1      1.02     -0.06
    2   41    1     -0.51     -1.18
    2   39    1      1.38     -1.29
    2   37    1     -0.86     -0.87
    2   35    1     -2.38      0.26
    2   33    1      6.19      0.44
    2   31    1     -3.86     -1.83
    2   29    1      1.80      3.65
    2   27    1     -0.59      1.25
    2   25    1      2.67     -2.05
    2   23    1     -4.28      6.72
    2   21    1      2.96     -1.46
    2   19    1     -2.41      0.61
    2   17    1     -1.96     -2.07
    2   15    1     -0.52      7.24
    2   13    1     -6.11     -5.89
    2   11    1     11.90     -3.32
    2    9    1     -3.72      5.64
    2    7    1    -13.15     -5.60
    2    5    1     44.87    -30.22
    2    3    1    -54.52     30.80
   -2    3    1    -60.75     63.22
   -2    5    1     36.32    -64.17
   -2    7    1    -27.82     20.21
   -2    9    1     -8.72     -0.12
   -2   11    1     -2.34     -8.57
   -2   13    1     -2.58      8.10
   -2   15    1     -4.34     -7.91
   -2   17    1      0.01      8.30
   -2   19    1      2.45     -7.57
   -2   21    1      2.08      3.26
   -2   23    1     -1.43      0.86
   -2   25    1      1.69     -0.96
   -2   27    1      2.32      0.10
   -2   29    1     -3.32      2.25
   -2   31    1      1.40     -3.06
   -2   33    1      4.95      4.20
   -2   35    1     -7.73     -2.57
   -2   37    1      5.94      0.60
   -2   39    1     -2.27     -0.76
   -2   41    1      1.17     -0.30
   -2   43    1      0.40      0.43
    3   42    1     -0.31     -0.23
    3   40    1      3.75      3.41
    3   38    1     -5.21     -2.51
    3   36    1      3.43      3.39
    3   34    1     -2.57     -1.08
    3   32    1      0.19     -0.63
    3   30    1      1.03      0.43
    3   28    1     -2.06     -1.19
    3   26    1     -1.19     -2.95
    3   24    1      4.98     -0.80
    3   22    1     -7.65     -1.49
    3   20    1      7.69     -0.41
    3   18    1      4.26     -0.70
    3   16    1     -5.44     -1.41
    3   14    1      8.99      2.52
    3   12    1     -3.61     -9.97
    3   10    1    -12.55     24.51
    3    8    1     22.25    -21.37
    3    6    1    -39.45      9.67
    3    4    1     34.02     43.95
   -3    4    1     52.32     21.87
   -3    6    1     -9.02    -11.93
   -3    8    1      6.72     23.88
   -3   10    1     28.68    -17.23
   -3   12    1    -15.80      4.69
   -3   14    1     17.73      3.09
   -3   16    1     -8.78     -5.14
   -3   18    1      6.88      4.32
   -3   20    1     -5.10     -4.16
   -3   22    1     -3.56      6.83
   -3   24    1      5.11     -7.85
   -3   26    1     -4.07      6.19
   -3   28    1     -2.01     -1.91
   -3   30    1      1.80     -0.98
   -3   32    1      4.03      1.21
   -3   34    1     -9.45     -1.02
   -3   36    1      9.55      0.98
   -3   38    1     -4.47     -1.96
   -3   40    1     -1.57      3.20
   -3   42    1      1.84     -1.68
    4   43    1     -2.20     -0.77
    4   41    1      2.46     -1.16
    4   39    1     -1.69     -0.32
    4   37    1      1.85     -0.10
    4   35    1      1.58     -2.20
    4   33    1     -4.64      1.68
    4   31    1      5.29      0.44
    4   29    1     -1.84     -0.04
    4   27    1      3.09     -0.33
    4   25    1     -3.62      8.63
    4   23    1      3.21     -6.99
    4   21    1     -1.81      5.62
    4   19    1     -8.21     -1.56
    4   17    1      6.29      5.03
    4   15    1     -9.76     -6.94
    4   13    1      5.63      6.19
    4   11    1     -4.11      2.71
    4    9    1      3.14    -19.12
    4    7    1     21.58     12.29
    4    5    1    -22.37     -5.89
   -4    5    1    -58.05     29.12
   -4    7    1     15.24    -13.73
   -4    9    1    -17.94     -7.61
   -4   11    1     -9.68     12.68
   -4   13    1      2.84    -10.12
   -4   15    1    -12.84     11.19
   -4   17    1      9.77    -10.25
   -4   19    1     -6.37      7.55
   -4   21    1      4.27     -3.65
   -4   23    1      1.53     -1.34
   -4   25    1      1.06      2.60
   -4   27    1     -2.58     -2.92
   -4   29    1      4.03     -0.57
   -4   31    1     -3.01      2.21
   -4   33    1     -2.38     -2.49
   -4   35    1      6.66      1.25
   -4   37    1     -7.34      0.94
   -4   39    1      4.22     -1.45
   -4   41    1     -1.50     -0.14
   -4   43    1      1.43      1.14
    5   42    1     -0.42      1.21
    5   40    1     -3.68     -0.28
    5   38    1      5.12      1.98
    5   36    1     -5.19     -0.43
    5   34    1      2.82     -0.13
    5   32    1     -1.49      1.14
    5   30    1     -2.80     -2.39
    5   28    1      1.67     -0.17
    5   26    1     -0.72     -1.93
    5   24    1     -2.47     -1.23
    5   22    1      4.50     -1.79
    5   20    1      0.93      1.03
    5   18    1     -2.58     -1.59
    5   16    1     14.99     -1.39
    5   14    1    -11.57      0.92
    5   12    1      9.46      1.40
    5   10    1      1.33     -5.93
    5    8    1    -33.36     15.01
    5    6    1     34.41      6.25
   -5    6    1     29.80     -0.66
   -5    8    1      8.26     -2.63
   -5   10    1     -3.44      4.45
   -5   12    1     21.14      2.05
   -5   14    1     -4.45    -10.09
   -5   16    1      2.55      5.95
   -5   18    1      3.95     -0.84
   -5   20    1     -8.17     -1.04
   -5   22    1      6.00     -1.28
   -5   24    1     -6.72      4.50
   -5   26    1      1.82     -2.25
   -5   28    1      3.64      1.76
   -5   30    1     -3.83      1.55
   -5   32    1      0.21     -2.12
   -5   34    1      5.39      2.32
   -5   36    1     -5.51     -3.34
   -5   38    1      5.04      4.49
   -5   40    1     -2.25     -3.99
   -5   42    1      0.02      1.14
    6   43    1      3.30     -0.81
    6   41    1     -1.24      0.06
    6   39    1      0.97     -1.51
    6   37    1      0.68     -0.68
    6   35    1     -0.45      2.06
    6   33    1      3.71     -2.65
    6   31    1     -2.38      1.62
    6   29    1      3.94      1.08
    6   27    1     -3.56      3.52
    6   25    1      6.28     -4.71
    6   23    1     -3.07      8.88
    6   21    1     -4.09     -4.54
    6   19    1      6.10      2.11
    6   17    1    -14.54     -2.27
    6   15    1      3.67      6.90
    6   13    1     -0.87     -4.29
    6   11    1     -1.72     -5.61
    6    9    1     10.09     11.93
    6    7    1     -4.43    -19.06
   -6    7    1    -39.18     -5.14
   -6    9    1     -1.98      8.95
   -6   11    1      3.40     -9.02
   -6   13    1    -23.38      9.06
   -6   15    1     16.89     -6.49
   -6   17    1    -16.90      8.80
   -6   19    1     11.56     -6.84
   -6   21    1     -3.68      4.04
   -6   23    1      1.39      0.00
   -6   25    1      0.59     -4.24
   -6   27    1     -0.98      1.54
   -6   29    1     -1.34     -0.98
   -6   31    1      1.71     -1.54
   -6   33    1     -1.44      0.73
   -6   35    1     -5.32      1.77
   -6   37    1      6.38     -3.80
   -6   39    1     -6.00      2.61
   -6   41    1      3.42      1.37
   -6   43    1     -0.27     -1.92
    7   42    1     -0.36      0.87
    7   40    1      0.52      0.28
    7   38    1     -4.55      0.82
    7   36    1      3.38     -0.73
    7   34    1     -3.81      1.17
    7   32    1     -0.70     -1.87
    7   30    1      1.24      1.32
    7   28    1     -5.22     -3.18
    7   26    1      1.44     -1.05
    7   24    1     -1.55     -1.08
    7   22    1      1.27      0.35
    7   20    1      0.56     -1.81
    7   18    1      7.17      0.16
    7   16    1     -5.70      1.25
    7   14    1     12.97     -5.48
    7   12    1     -9.42      6.18
    7   10    1     -0.36      1.26
    7    8    1      9.02     -3.56
   -7    8    1     13.09     -5.38
   -7   10    1      8.62      2.69
   -7   12    1      0.97     -8.57
   -7   14    1      2.31      9.93
   -7   16    1      8.78     -6.50
   -7   18    1     -9.78     -4.29
   -7   20    1      7.22      6.14
   -7   22    1     -5.46     -3.39
   -7   24    1      3.20      0.32
   -7   26    1     -0.67      2.29
   -7   28    1     -0.94      0.76
   -7   30    1      5.03     -0.65
   -7   32    1     -2.52      2.12
   -7   34    1      2.20     -2.93
   -7   36    1      3.04      3.46
   -7   38    1     -3.40     -3.24
   -7   40    1      4.03      1.70
   -7   42    1     -2.60     -1.27
    8   43    1     -0.40     -0.03
    8   41    1      1.12     -0.96
    8   39    1      1.57      0.21
    8   37    1      0.53      0.35
    8   35    1      0.84     -2.28
    8   33    1      1.31      3.18
    8   31    1      3.36     -1.11
    8   29    1     -1.31      0.80
    8   27    1      6.79      1.91
    8   25    1     -5.56      3.64
    8   23    1      2.84     -4.02
    8   21    1      2.15      3.70
    8   19    1     -8.21     -0.71
    8   17    1      3.30      2.75
    8   15    1     -2.92     -4.42
    8   13    1     -8.61      3.86
    8   11    1     10.70     -0.12
    8    9    1     -3.99     -8.43
   -8    9    1     -1.83     -5.82
   -8   11    1    -20.79      3.78
   -8   13    1     17.21     -0.77
   -8   15    1    -21.38      2.72
   -8   17    1     14.80     -3.53
   -8   19    1     -9.40      7.31
   -8   21    1      3.79     -4.67
   -8   23    1      1.87      1.28
   -8   25    1     -6.45      0.49
   -8   27    1      4.34     -2.08
   -8   29    1     -3.56     -1.09
   -8   31    1     -2.83      1.14
   -8   33    1      0.65      0.70
   -8   35    1      0.94     -3.09
   -8   37    1     -7.38      3.96
   -8   39    1      5.50     -1.60
   -8   41    1     -2.59     -1.06
   -8   43    1      1.04      4.82
    9   42    1     -1.06     -0.53
    9   40    1     -1.05      1.23
    9   38    1      1.91     -1.13
    9   36    1     -6.39      1.11
    9   34    1      2.32     -0.78
    9   32    1     -3.92      0.30
    9   30    1     -3.60     -2.46
    9   28    1      2.26      0.59
    9   26    1     -5.30     -2.11
    9   24    1      3.10     -1.07
    9   22    1     -3.64     -0.76
    9   20    1      3.01      0.80
    9   18    1      2.15     -1.01
    9   16    1      2.82     -3.26
    9   14    1     -2.11      5.84
    9   12    1      7.68     -4.92
    9   10    1    -10.96      3.10
   -9   10    1     10.25     -2.67
   -9   12    1     -3.13      6.22
   -9   14    1      8.22     -8.70
   -9   16    1     -4.89      2.41
   -9   18    1      3.99      3.91
   -9   20    1     -2.27     -8.48
   -9   22    1      1.37      4.05
   -9   24    1      0.19      0.31
   -9   26    1      3.51     -0.12
   -9   28    1      0.82      0.44
   -9   30    1     -1.22      0.68
   -9   32    1      6.09     -1.89
   -9   34    1     -1.80      1.88
   -9   36    1      1.70     -1.67
   -9   38    1      3.04      0.33
   -9   40    1     -2.69     -0.24
   -9   42    1      0.58     -1.73
   10   41    1      1.02     -0.19
   10   39    1      0.90      0.08
   10   37    1      1.15     -0.66
   10   35    1      3.63      2.42
   10   33    1      0.94     -2.64
   10   31    1      2.32      2.22
   10   29    1      4.04      1.93
   10   27    1     -1.98     -1.30
   10   25    1      5.40      2.31
   10   23    1     -1.56      1.85
   10   21    1     -2.66     -1.50
   10   19    1      1.28      1.40
   10   17    1     -1.40     -0.04
   10   15    1     -6.07      3.62
   10   13    1      9.52     -4.87
   10   11    1    -11.54     -0.54
  -10   11    1     11.55      1.87
  -10   13    1    -15.70     -4.68
  -10   15    1     11.22      4.04
  -10   17    1     -9.09      1.37
  -10   19    1      4.74     -4.17
  -10   21    1      0.45      5.87
  -10   23    1     -7.61     -3.32
  -10   25    1      5.81      0.03
  -10   27    1     -7.57     -0.21
  -10   29    1      0.10      1.12
  -10   31    1     -0.17     -0.43
  -10   33    1     -3.44      0.12
  -10   35    1     -3.15      1.92
  -10   37    1      3.68     -1.27
  -10   39    1     -4.92      0.53
  -10   41    1      2.39      2.82
   11   42    1     -0.27      0.96
   11   40    1     -1.13     -1.40
   11   38    1     -3.76      0.88
   11   36    1      3.77     -0.71
   11   34    1     -9.19     -1.17
   11   32    1      1.75      0.69
   11   30    1     -4.10     -0.39
   11   28    1     -4.40     -2.78
   11   26    1      3.32      0.64
   11   24    1     -5.27     -1.24
   11   22    1      4.75      0.41
   11   20    1     -0.41     -2.30
   11   18    1     -3.49     -0.75
   11   16    1      8.01      2.22
   11   14    1     -1.55     -5.46
   11   12    1     -5.72      6.90
  -11   12    1     11.02     -0.58
  -11   14    1     -4.19      4.18
  -11   16    1     -0.10     -2.30
  -11   18    1      2.33     -3.32
  -11   20    1     -1.54      4.99
  -11   22    1      2.42     -2.89
  -11   24    1      2.61      0.45
  -11   26    1      0.58      1.03
  -11   28    1      3.66     -0.66
  -11   30    1      2.05     -0.87
  -11   32    1     -0.04     -0.31
  -11   34    1      3.78     -1.48
  -11   36    1      0.50     -0.08
  -11   38    1      0.48     -0.02
  -11   40    1      0.36     -1.70
  -11   42    1     -0.52     -0.29
   12   41    1     -0.52      0.50
   12   39    1      1.76      0.58
   12   37    1      2.10      0.77
   12   35    1      0.70     -0.78
   12   33    1      6.30      2.49
   12   31    1      0.90     -0.70
   12   29    1      3.67      0.23
   12   27    1      0.87      2.95
   12   25    1      0.09     -1.63
   12   23    1     -0.15      0.47
   12   21    1      1.23      1.80
   12   19    1     -1.32      1.35
   12   17    1     -4.67     -0.17
   12   15    1      5.55      0.10
   12   13    1     -8.90      0.48
  -12   13    1      3.54      7.25
  -12   15    1     -2.21     -7.38
  -12   17    1      1.02      2.25
  -12   19    1      0.79      3.10
  -12   21    1     -4.50     -5.07
  -12   23    1      1.87      2.70
  -12   25    1     -5.74     -1.27
  -12   27    1     -1.09     -0.06
  -12   29    1     -1.32      0.91
  -12   31    1     -3.81      1.52
  -12   33    1     -0.70      0.87
  -12   35    1     -1.04      1.02
  -12   37    1     -3.26     -0.19
  -12   39    1      2.49      2.02
  -12   41    1     -1.56     -0.37
   13   40    1      0.79      0.59
   13   38    1     -1.18     -1.64
   13   36    1     -7.58     -1.29
   13   34    1      4.35      1.13
   13   32    1     -9.57     -2.95
   13   30    1     -0.55     -0.11
   13   28    1      0.27      1.28
   13   26    1     -5.43     -3.31
   13   24    1      4.43      2.45
   13   22    1     -2.23     -2.77
   13   20    1      0.07      0.87
   13   18    1      7.49     -1.27
   13   16    1     -8.83     -4.64
   13   14    1      6.01      7.63
  -13   14    1      3.68     -1.91
  -13   16    1      0.32      2.89
  -13   18    1     -3.02      0.56
  -13   20    1      3.68     -2.91
  -13   22    1      0.68      3.96
  -13   24    1      2.66     -0.29
  -13   26    1      3.66     -0.68
  -13   28    1     -0.09      0.50
  -13   30    1      4.49     -2.44
  -13   32    1      0.81     -0.82
  -13   34    1      1.60     -0.95
  -13   36    1      2.03     -1.44
  -13   38    1     -0.05     -0.26
  -13   40    1      0.29     -1.42
   14   41    1      2.74      0.59
   14   39    1     -0.50      0.03
   14   37    1      1.64      2.33
   14   35    1      6.42      1.08
   14   33    1     -1.94     -0.04
   14   31    1      8.54      2.27
   14   29    1     -1.97     -0.47
   14   27    1      4.75      0.70
   14   25    1     -3.01      0.32
   14   23    1      1.23      0.24
   14   21    1     -1.78      0.17
   14   19    1     -1.49      0.44
   14   17    1      3.14      3.95
   14   15    1     -5.95     -2.87
  -14   15    1     -5.41      7.14
  -14   17    1      4.80     -3.18
  -14   19    1     -2.42     -2.06
  -14   21    1     -2.21      2.22
  -14   23    1     -0.09     -3.15
  -14   25    1     -5.60     -0.01
  -14   27    1      0.85      1.18
  -14   29    1     -4.96      0.41
  -14   31    1      1.02      1.87
  -14   33    1     -4.39      1.18
  -14   35    1     -0.12      1.07
  -14   37    1     -0.97      1.86
  -14   39    1     -1.74     -0.06
  -14   41    1      2.36      1.51
   15   40    1     -3.48     -1.41
   15   38    1     -0.44     -0.89
   15   36    1      0.26     -1.35
   15   34    1     -8.23     -2.62
   15   32    1     -1.25      0.37
   15   30    1     -0.81     -1.45
   15   28    1     -5.13     -2.63
   15   26    1      3.91      3.87
   15   24    1     -1.07     -3.85
   15   22    1     -0.55      2.37
   15   20    1      3.47     -1.95
   15   18    1     -4.61     -2.34
   15   16    1      8.93      3.89
  -15   16    1      1.76     -3.57
  -15   18    1      0.61      0.88
  -15   20    1     -1.00      3.71
  -15   22    1      4.03     -2.60
  -15   24    1      1.93      2.46
  -15   26    1      0.75      0.86
  -15   28    1      4.09     -2.90
  -15   30    1     -0.84      0.37
  -15   32    1      3.99     -2.59
  -15   34    1      0.61     -1.25
  -15   36    1      1.49     -0.44
  -15   38    1      0.13     -2.60
  -15   40    1      0.65      0.54
   16   39    1      2.35      2.32
   16   37    1      4.27      0.38
   16   35    1     -1.96      2.04
   16   33    1      9.74      3.02
   16   31    1     -3.30     -0.96
   16   29    1      6.21      4.20
   16   27    1     -4.57     -2.37
   16   25    1      3.62      1.01
   16   23    1     -2.38      0.58
   16   21    1     -1.17     -0.46
   16   19    1      1.26      2.26
   16   17    1     -3.41     -1.92
  -16   17    1     -3.48      2.70
  -16   19    1     -1.81     -0.83
  -16   21    1      3.10     -1.64
  -16   23    1     -8.21     -0.27
  -16   25    1      4.53     -0.62
  -16   27    1     -6.87      0.35
  -16   29    1      2.78      1.39
  -16   31    1     -5.58      1.24
  -16   33    1      1.68      2.65
  -16   35    1     -2.87     -0.47
  -16   37    1     -0.35      2.23
  -16   39    1      0.44      1.18
   17   40    1      1.11     -1.45
   17   38    1     -3.30     -2.19
   17   36    1     -2.20     -0.61
   17   34    1     -3.98     -3.07
   17   32    1      1.72     -1.96
   17   30    1     -7.91     -1.34
   17   28    1      3.97      0.00
   17   26    1      0.63     -3.04
   17   24    1     -2.32      2.61
   17   22    1      4.82     -1.03
   17   20    1     -2.73     -1.84
   17   18    1      2.12      1.84
  -17   18    1      1.55     -1.06
  -17   20    1      1.88     -0.35
  -17   22    1     -0.76      2.78
  -17   24    1      3.18     -0.70
  -17   26    1      1.15     -0.61
  -17   28    1      0.64      0.20
  -17   30    1      2.82     -2.45
  -17   32    1     -1.64     -0.55
  -17   34    1      4.00     -1.95
  -17   36    1     -1.36     -1.14
  -17   38    1      2.35     -0.50
  -17   40    1     -0.98     -1.83
   18   39    1      1.16      1.55
   18   37    1     -0.28      1.52
   18   35    1      6.54      2.91
   18   33    1     -1.73      0.28
   18   31    1      5.58      5.27
   18   29    1     -3.43     -2.13
   18   27    1      2.44      3.97
   18   25    1     -3.72      0.47
   18   23    1     -0.47     -2.95
   18   21    1      2.21      4.26
   18   19    1     -2.36     -1.95
  -18   19    1      1.36      2.37
  -18   21    1     -5.53     -2.39
  -18   23    1      4.22      0.19
  -18   25    1     -7.07      0.82
  -18   27    1      4.41     -0.31
  -18   29    1     -4.50      2.39
  -18   31    1      1.07      0.78
  -18   33    1     -1.66     -0.37
  -18   35    1     -0.96      4.50
  -18   37    1     -0.44     -1.42
  -18   39    1     -0.20      1.54
   19   38    1     -0.22      0.11
   19   36    1     -4.06     -4.98
   19   34    1      1.35      0.45
   19   32    1     -7.19     -2.75
   19   30    1      5.14     -4.02
   19   28    1      0.54      0.25
   19   26    1     -3.43     -1.84
   19   24    1      7.46     -0.15
   19   22    1     -4.23     -2.24
   19   20    1      0.75      2.77
  -19   20    1      1.62     -2.90
  -19   22    1      3.96      1.53
  -19   24    1     -4.02      0.01
  -19   26    1      4.01     -1.75
  -19   28    1     -0.24     -0.39
  -19   30    1     -0.62     -1.30
  -19   32    1      4.32     -1.87
  -19   34    1     -2.98      0.21
  -19   36    1      2.33     -2.14
  -19   38    1     -0.94     -0.50
   20   37    1      1.21      2.83
   20   35    1      0.87      1.27
   20   33    1      2.41      3.21
   20   31    1     -0.64      0.36
   20   29    1     -0.47      5.09
   20   27    1     -1.86      0.03
   20   25    1     -1.64     -0.50
   20   23    1     -0.17      5.95
   20   21    1     -0.87     -5.05
  -20   21    1      0.32      3.41
  -20   23    1     -2.29     -0.38
  -20   25    1      2.15     -0.15
  -20   27    1     -3.55      2.96
  -20   29    1      0.58     -0.51
  -20   31    1     -0.27      2.03
  -20   33    1     -1.62      2.29
  -20   35    1      0.41     -2.66
  -20   37    1      0.44      3.64
   21   38    1     -0.45     -3.23
   21   36    1     -1.82      2.22
   21   34    1     -0.98     -4.23
   21   32    1      0.18     -3.60
   21   30    1      0.93      2.03
   21   28    1     -1.02     -7.23
   21   26    1      8.62      1.81
   21   24    1     -5.96     -3.83
   21   22    1      3.68      1.74
  -21   22    1     -3.44     -4.67
  -21   24    1      7.32     -0.86
  -21   26    1     -4.94      0.20
  -21   28    1      2.65     -2.90
  -21   30    1      1.19     -0.85
  -21   32    1     -0.44      0.09
  -21   34    1      0.87     -1.96
  -21   36    1      0.88      0.24
  -21   38    1     -0.70     -0.97
   22   37    1      3.47      0.51
   22   35    1     -0.56     -0.01
   22   33    1      1.69      3.58
   22   31    1     -3.70      2.47
   22   29    1      1.54      0.47
   22   27    1     -4.86      3.58
   22   25    1     -0.72      3.03
   22   23    1      1.76     -2.31
  -22   23    1     -2.88      2.30
  -22   25    1      1.37      2.68
  -22   27    1      0.30      0.28
  -22   29    1     -2.78      2.41
  -22   31    1     -0.19      0.59
  -22   33    1     -1.26     -0.78
  -22   35    1      0.56      3.41
  -22   37    1     -0.88     -1.66
   23   36    1      3.85     -4.04
   23   34    1     -4.67     -0.28
   23   32    1      4.67      0.64
   23   30    1     -1.15     -7.52
   23   28    1      5.06      2.94
   23   26    1     -3.40     -5.52
   23   24    1      6.58      0.18
  -23   24    1     -5.96     -2.52
  -23   26    1      5.92     -3.06
  -23   28    1     -2.22     -0.58
  -23   30    1      3.71     -1.59
  -23   32    1     -1.33     -1.13
  -23   34    1      3.38      0.21
  -23   36    1     -2.60     -0.39
   24   35    1      2.19      4.29
   24   33    1     -3.39     -1.83
   24   31    1      3.61      2.49
   24   29    1     -7.37      4.21
   24   27    1      0.80     -0.16
   24   25    1      1.08      2.74
  -24   25    1     -2.46      2.09
  -24   27    1     -2.70      2.78
  -24   29    1      2.92      1.48
  -24   31    1     -4.80      0.06
  -24   33    1      0.51      2.38
  -24   35    1     -1.43     -2.18
   25   34    1      4.16     -2.67
   25   32    1     -1.50     -2.35
   25   30    1      3.48      0.96
   25   28    1      0.74     -4.63
   25   26    1      1.92     -0.83
  -25   26    1     -3.69     -1.07
  -25   28    1      4.15     -3.71
  -25   30    1     -0.83      0.66
  -25   32    1      4.17     -1.74
  -25   34    1     -1.48     -0.60
   26   35    1     -2.26     -1.96
   26   33    1      1.11      4.02
   26   31    1     -5.14      1.25
   26   29    1      2.28     -0.72
   26   27    1     -0.32      4.80
  -26   27    1      2.87      1.82
  -26   29    1     -5.34      1.31
  -26   31    1     -0.06      2.84
  -26   33    1     -1.05     -1.81
  -26   35    1     -1.21      2.60
   27   34    1      1.39      2.28
   27   32    1      0.14     -3.57
   27   30    1      1.50     -0.94
   27   28    1     -0.74     -1.42
  -27   28    1      0.27      1.60
  -27   30    1      1.38     -4.93
  -27   32    1      1.04      0.82
  -27   34    1      2.08      0.33
   28   33    1     -0.77     -0.93
   28   31    1     -0.86      1.49
   28   29    1     -0.48      3.62
  -28   29    1      0.51      1.37
  -28   31    1      0.51     -0.47
  -28   33    1     -3.75      3.08
   29   32    1      3.51      2.74
   29   30    1     -0.45     -3.08
  -29   30    1      0.81      1.50
  -29   32    1      1.00     -1.56
   30   31    1      1.76      0.18
  -30   31    1     -2.36      1.10
    0    0    2    102.23     -0.38
    0    2    2    -69.73     -5.83
    0    4    2     38.75     15.32
    0    6    2      1.91    -17.28
    0    8    2    -27.15     12.62
    0   10    2     20.38     -1.47
    0   12    2    -20.35      3.96
    0   14    2      4.12      4.14
    0   16    2     -8.67      0.54
    0   18    2     -2.20      5.12
    0   20    2      5.90     -3.28
    0   22    2     -8.16      3.19
    0   24    2      5.73      5.60
    0   26    2     -3.91     -6.25
    0   28    2      2.56      4.69
    0   30    2     -3.26     -1.75
    0   32    2      3.47      0.13
    0   34    2     -0.77     -0.99
    0   36    2     -0.52      2.12
    0   38    2      1.57      0.08
    0   40    2      0.02     -0.59
    0   42    2      1.99      2.13
    1   43    2     -7.20     -2.76
    1   41    2      4.64      1.23
    1   39    2     -3.02     -2.75
    1   37    2      0.01      0.97
    1   35    2     -1.67     -0.34
    1   33    2      1.32     -2.85
    1   31    2     -1.33      2.41
    1   29    2     -0.85      0.53
    1   27    2      1.91     -3.94
    1   25    2     -1.72      2.65
    1   23    2      1.47     -6.86
    1   21    2     -2.91      4.67
    1   19    2      4.24     -6.38
    1   17    2      4.96      2.54
    1   15    2     -5.66     -4.28
    1   13    2     16.85     -4.41
    1   11    2     -1.10      1.13
    1    9    2     -1.12     -4.66
    1    7    2     15.52     -2.92
    1    5    2     -8.85     11.38
    1    3    2     -3.48    -21.24
    1    1    2     -7.58     26.53
   -1    3    2     -0.43     21.33
   -1    5    2     -2.66    -11.01
   -1    7    2     -4.24     -0.46
   -1    9    2     10.05      5.34
   -1   11    2      3.13    -12.53
   -1   13    2      3.14      1.72
   -1   15    2      1.88     -3.73
   -1   17    2      8.40     -3.45
   -1   19    2     -6.56     -1.18
   -1   21    2      6.09     -0.86
   -1   23    2     -3.07     -1.12
   -1   25    2      3.55     -3.79
   -1   27    2     -1.98      3.51
   -1   29    2     -0.09      0.39
   -1   31    2      3.29     -2.86
   -1   33    2     -3.49      3.31
   -1   35    2      1.59      0.25
   -1   37    2     -0.41     -3.63
   -1   39    2      0.25      2.93
   -1   41    2     -4.99     -2.53
   -1   43    2      4.16      0.36
    2   42    2      0.67     -1.14
    2   40    2      0.15      3.07
    2   38    2      1.21      0.26
    2   36    2      0.63     -0.56
    2   34    2      0.88      1.60
    2   32    2     -2.23      1.69
    2   30    2      5.52     -1.37
    2   28    2     -5.59     -0.74
    2   26    2      6.29      6.20
    2   24    2     -5.15      0.33
    2   22    2      4.21     -2.91
    2   20    2     -1.65      7.89
    2   18    2     -7.37     -4.93
    2   16    2      9.56      4.78
    2   14    2    -18.70      0.89
    2   12    2     12.10      1.23
    2   10    2    -26.86      6.68
    2    8    2     14.47    -10.60
    2    6    2     -0.27     14.07
    2    4    2    -30.20     -8.09
    2    2    2     67.54     -1.25
   -2    4    2    -25.78    -12.43
   -2    6    2     -4.33     13.99
   -2    8    2     18.60     -6.33
   -2   10    2    -24.16      4.21
   -2   12    2      7.77      3.98
   -2   14    2     -5.46      3.46
   -2   16    2     -6.16      2.25
   -2   18    2      6.94      1.52
   -2   20    2    -11.96      1.68
   -2   22    2      8.29      3.80
   -2   24    2     -3.03     -5.25
   -2   26    2     -2.38      9.22
   -2   28    2      1.64     -8.28
   -2   30    2     -0.75      2.63
   -2   32    2     -1.84     -0.47
   -2   34    2     -0.18     -0.62
   -2   36    2      2.91      0.27
   -2   38    2     -2.64      0.53
   -2   40    2      2.49     -0.10
   -2   42    2      0.30      0.51
    3   41    2     -6.47     -0.53
    3   39    2      2.83     -1.51
    3   37    2     -0.75      0.02
    3   35    2     -0.75     -1.83
    3   33    2      0.04      0.03
    3   31    2     -2.74     -0.57
    3   29    2      2.20     -2.18
    3   27    2     -2.92      0.19
    3   25    2      0.63     -5.70
    3   23    2      0.84      4.30
    3   21    2     -1.63     -9.18
    3   19    2      3.13      6.84
    3   17    2     -5.08     -4.83
    3   15    2     14.97      0.06
    3   13    2     -8.05     -2.20
    3   11    2     10.14     -0.07
    3    9    2      9.85     -2.51
    3    7    2    -12.47      7.38
    3    5    2     16.69    -14.27
    3    3    2    -12.15     18.67
   -3    5    2     11.09     13.00
   -3    7    2     -0.57     -2.66
   -3    9    2     -7.12    -10.99
   -3   11    2     15.69     10.90
   -3   13    2     -9.89    -13.35
   -3   15    2     13.75      0.40
   -3   17    2     -7.89     -1.27
   -3   19    2      7.96      0.36
   -3   21    2     -4.67     -5.61
   -3   23    2      4.28      0.70
   -3   25    2     -3.22      2.41
   -3   27    2      3.63     -4.30
   -3   29    2      1.98      2.96
   -3   31    2     -3.47      2.29
   -3   33    2      4.31     -2.44
   -3   35    2     -1.58     -0.96
   -3   37    2      0.09      2.95
   -3   39    2     -1.29     -1.61
   -3   41    2      1.90     -0.35
    4   42    2      0.20      2.32
    4   40    2      0.58     -1.81
    4   38    2     -0.35      1.89
    4   36    2     -0.15      1.54
    4   34    2      1.04      1.47
    4   32    2      2.82     -2.41
    4   30    2     -3.97      4.82
    4   28    2      6.07      0.92
    4   26    2     -4.45      0.44
    4   24    2      3.14      2.57
    4   22    2      0.11      5.67
    4   20    2     -2.78     -5.56
    4   18    2      7.61      3.93
    4   16    2    -17.25     -0.13
    4   14    2     13.82      1.02
    4   12    2    -15.65      2.49
    4   10    2      6.59     -7.22
    4    8    2    -11.06      8.88
    4    6    2     -4.45     -7.88
    4    4    2     16.50     -0.78
   -4    6    2      1.36     -3.77
   -4    8    2    -13.99      1.53
   -4   10    2     11.22      5.87
   -4   12    2     -7.33     -0.61
   -4   14    2     -5.50      3.38
   -4   16    2      8.32      1.69
   -4   18    2    -12.99     -0.20
   -4   20    2     10.55      3.20
   -4   22    2     -5.31     -2.29
   -4   24    2     -2.64      6.36
   -4   26    2      4.28     -9.07
   -4   28    2     -6.46      7.73
   -4   30    2      2.72     -4.71
   -4   32    2     -2.58     -0.65
   -4   34    2      1.48      3.93
   -4   36    2     -3.51     -2.79
   -4   38    2      3.27     -0.05
   -4   40    2     -0.70      1.47
   -4   42    2      1.16     -1.01
    5   41    2      4.11     -2.44
    5   39    2     -2.49      2.11
    5   37    2     -0.06     -3.59
    5   35    2      1.18     -0.34
    5   33    2     -3.53      0.25
    5   31    2      4.04     -2.54
    5   29    2     -5.76     -0.98
    5   27    2      2.87     -1.22
    5   25    2     -0.55     -3.74
    5   23    2     -3.73     -3.36
    5   21    2      4.85      4.10
    5   19    2     -3.79     -4.63
    5   17    2      4.74      0.74
    5   15    2     -3.58     -0.98
    5   13    2      5.03      1.15
    5   11    2      3.18     -1.54
    5    9    2     -3.07      7.03
    5    7    2     15.74     -8.04
    5    5    2    -15.67     12.92
   -5    7    2      6.03      2.69
   -5    9    2     12.20      6.78
   -5   11    2    -18.02    -18.00
   -5   13    2     18.24      9.87
   -5   15    2    -10.25     -2.71
   -5   17    2      6.76     -4.47
   -5   19    2     -3.49      1.49
   -5   21    2      2.95      1.06
   -5   23    2     -1.26     -0.59
   -5   25    2      2.92     -3.74
   -5   27    2      0.11      7.50
   -5   29    2     -0.32     -4.57
   -5   31    2      4.57      0.92
   -5   33    2     -2.47     -0.06
   -5   35    2      2.33      0.25
   -5   37    2     -1.08     -0.97
   -5   39    2      0.81     -0.53
   -5   41    2     -1.98      2.04
    6   42    2      0.21     -0.66
    6   40    2     -0.15      2.14
    6   38    2      0.09      0.15
    6   36    2     -0.63      0.73
    6   34    2      1.38      0.66
    6   32    2     -1.94      3.33
    6   30    2      4.46     -2.18
    6   28    2     -2.73      3.73
    6   26    2      2.27      2.71
    6   24    2     -0.19      2.08
    6   22    2     -1.96     -1.56
    6   20    2      4.50      2.59
    6   18    2     -7.93      1.29
    6   16    2     11.77     -1.25
    6   14    2    -11.59      1.65
    6   12    2      1.72     -4.02
    6   10    2      1.83      4.34
    6    8    2     -4.60    -11.39
    6    6    2     -1.83      4.17
   -6    8    2      1.40      9.04
   -6   10    2     -2.11     -6.07
   -6   12    2     -1.79      8.11
   -6   14    2      4.74     -2.36
   -6   16    2     -7.49      1.23
   -6   18    2      7.26     -0.67
   -6   20    2     -5.76     -0.02
   -6   22    2      0.94     -0.39
   -6   24    2      1.67     -2.26
   -6   26    2     -6.19      4.00
   -6   28    2      4.65     -7.56
   -6   30    2     -7.35      4.49
   -6   32    2      3.71      1.86
   -6   34    2     -3.41     -3.90
   -6   36    2      1.51      3.80
   -6   38    2     -1.49     -0.09
   -6   40    2      1.77     -2.50
   -6   42    2     -0.54      2.13
    7   41    2     -1.68      1.47
    7   39    2      2.20     -3.61
    7   37    2      0.31      1.59
    7   35    2     -2.17     -1.28
    7   33    2      3.78     -3.13
    7   31    2     -6.95      0.88
    7   29    2      5.51     -0.33
    7   27    2     -2.62     -6.62
    7   25    2     -1.74      4.24
    7   23    2      5.23     -4.57
    7   21    2     -6.64     -0.14
    7   19    2      3.75     -0.10
    7   17    2      0.94      0.05
    7   15    2     -5.14     -1.45
    7   13    2      7.83     -0.04
    7   11    2     -9.11      4.51
    7    9    2      7.73      0.56
    7    7    2     -3.56      5.67
   -7    9    2     -5.76     -9.55
   -7   11    2     10.98     10.94
   -7   13    2     -9.39     -9.74
   -7   15    2      3.93     -1.55
   -7   17    2     -0.71      8.54
   -7   19    2     -0.19     -5.13
   -7   21    2      1.30      2.51
   -7   23    2     -1.10      0.26
   -7   25    2      3.22      5.36
   -7   27    2      0.96     -5.14
   -7   29    2      1.48      5.95
   -7   31    2     -0.16     -3.99
   -7   33    2      2.95      0.13
   -7   35    2     -1.22     -0.97
   -7   37    2      1.42     -0.15
   -7   39    2     -0.97      1.67
   -7   41    2     -0.82     -2.53
    8   42    2     -1.04      0.43
    8   40    2      0.31     -0.61
    8   38    2     -1.81      1.60
    8   36    2      2.51      2.11
    8   34    2     -2.94     -0.67
    8   32    2      3.83      1.64
    8   30    2     -2.39      1.81
    8   28    2      0.91      0.32
    8   26    2      0.48      1.94
    8   24    2     -0.84      0.56
    8   22    2      1.67      0.77
    8   20    2     -3.64      0.30
    8   18    2      4.36     -0.97
    8   16    2     -4.36      3.13
    8   14    2      4.22     -0.89
    8   12    2      5.21     -0.58
    8   10    2    -10.48     -8.90
    8    8    2      7.43      6.36
   -8   10    2     -7.14     11.36
   -8   12    2      5.21     -4.61
   -8   14    2      0.07      3.65
   -8   16    2     -1.24     -2.59
   -8   18    2      0.98      1.50
   -8   20    2      1.03     -4.93
   -8   22    2     -2.25      2.25
   -8   24    2     -2.42     -4.65
   -8   26    2      2.44     -2.78
   -8   28    2     -7.44      3.63
   -8   30    2      5.42     -3.43
   -8   32    2     -5.83      0.86
   -8   34    2      0.70      3.31
   -8   36    2     -0.24     -1.07
   -8   38    2      0.83     -1.52
   -8   40    2     -1.50      2.98
   -8   42    2      2.97     -1.83
    9   41    2      0.99     -0.79
    9   39    2     -0.88      1.31
    9   37    2      0.29     -3.61
    9   35    2      2.00     -0.82
    9   33    2     -4.33      1.05
    9   31    2      4.92     -2.05
    9   29    2     -3.98     -3.43
    9   27    2     -0.56      4.43
    9   25    2      5.32     -7.27
    9   23    2     -6.80      5.08
    9   21    2      7.93     -1.99
    9   19    2     -4.02      0.75
    9   17    2     -4.18     -3.13
    9   15    2     10.64      0.67
    9   13    2    -18.39      1.67
    9   11    2     14.43      2.95
    9    9    2     -7.07     -0.42
   -9   11    2      3.28     -9.40
   -9   13    2     -4.59      2.76
   -9   15    2      3.12      2.57
   -9   17    2     -4.70     -5.62
   -9   19    2      3.72      5.90
   -9   21    2     -2.72      1.40
   -9   23    2      5.36      1.32
   -9   25    2     -1.53      1.90
   -9   27    2      1.46      3.82
   -9   29    2      3.34     -2.92
   -9   31    2     -0.01      2.20
   -9   33    2      0.50     -2.18
   -9   35    2      1.44      0.16
   -9   37    2     -0.24     -0.21
   -9   39    2     -0.78     -0.83
   -9   41    2      0.08      1.46
   10   40    2     -1.74      1.67
   10   38    2      1.57     -0.46
   10   36    2     -2.88      0.51
   10   34    2      3.55      4.03
   10   32    2     -2.20     -2.56
   10   30    2      1.13      2.57
   10   28    2      1.29      1.53
   10   26    2     -2.87     -0.67
   10   24    2      0.16      0.31
   10   22    2     -0.26     -1.02
   10   20    2      0.39      0.75
   10   18    2     -0.66      0.48
   10   16    2      0.83      1.59
   10   14    2      2.39     -1.33
   10   12    2     -2.16     -2.33
   10   10    2     10.43      1.58
  -10   12    2     -0.41      4.99
  -10   14    2     -3.13     -0.14
  -10   16    2      7.56      0.32
  -10   18    2     -4.37     -2.33
  -10   20    2     -0.14      0.99
  -10   22    2     -0.12     -5.04
  -10   24    2     -0.37     -0.42
  -10   26    2     -5.31     -2.05
  -10   28    2      3.30     -3.70
  -10   30    2     -5.26      3.09
  -10   32    2      1.02     -0.87
  -10   34    2     -0.61      0.73
  -10   36    2     -1.11     -1.65
  -10   38    2      0.16      3.05
  -10   40    2      2.21     -2.72
   11   41    2      0.24     -0.19
   11   39    2      0.95     -2.44
   11   37    2     -0.80      2.16
   11   35    2     -0.75     -2.35
   11   33    2      1.02     -2.03
   11   31    2     -1.77      0.23
   11   29    2      0.17      0.34
   11   27    2      4.11     -3.79
   11   25    2     -6.40      3.74
   11   23    2      8.34     -1.88
   11   21    2     -6.03      1.61
   11   19    2      3.78     -1.44
   11   17    2      3.51      0.13
   11   15    2    -14.89     -1.25
   11   13    2     17.23      1.18
   11   11    2    -18.48      0.78
  -11   13    2     11.09     -2.64
  -11   15    2     -9.98     -1.13
  -11   17    2      5.74      1.03
  -11   19    2     -3.61      1.53
  -11   21    2      3.15     -1.70
  -11   23    2     -0.59      7.26
  -11   25    2      3.07     -2.07
  -11   27    2      2.03      4.24
  -11   29    2     -1.38     -0.16
  -11   31    2      4.12     -0.50
  -11   33    2     -1.11      0.44
  -11   35    2      1.29      0.07
  -11   37    2     -0.85      0.61
  -11   39    2      0.00     -0.33
  -11   41    2     -1.28     -0.49
   12   40    2      0.81     -0.93
   12   38    2     -0.62      2.87
   12   36    2      1.79     -0.24
   12   34    2     -1.09     -1.38
   12   32    2      0.19      4.32
   12   30    2      2.26     -1.21
   12   28    2     -4.31     -0.01
   12   26    2      3.32      2.21
   12   24    2     -1.72     -1.84
   12   22    2     -3.01      0.15
   12   20    2      1.49     -1.20
   12   18    2     -1.01      3.58
   12   16    2      2.49     -1.82
   12   14    2      0.51      1.45
   12   12    2      1.96     -1.88
  -12   14    2      4.73     -0.58
  -12   16    2     -3.92      3.52
  -12   18    2      4.47     -2.83
  -12   20    2     -3.11      1.16
  -12   22    2     -0.06     -3.45
  -12   24    2     -3.01     -0.94
  -12   26    2      0.38     -2.83
  -12   28    2     -2.56      1.07
  -12   30    2     -0.59     -2.80
  -12   32    2     -1.09      1.37
  -12   34    2     -0.65     -2.15
  -12   36    2      0.94      1.93
  -12   38    2     -1.11     -3.10
  -12   40    2      2.41      1.90
   13   41    2     -0.48      0.19
   13   39    2     -1.45      2.07
   13   37    2      1.95     -3.91
   13   35    2     -2.25      1.37
   13   33    2      0.77      1.31
   13   31    2     -1.52     -3.44
   13   29    2      2.24      0.46
   13   27    2     -3.26     -0.22
   13   25    2      6.83     -0.81
   13   23    2     -4.74      1.10
   13   21    2      4.35     -0.43
   13   19    2     -1.47     -1.22
   13   17    2     -2.76     -1.19
   13   15    2      8.51      0.43
   13   13    2    -16.51      0.63
  -13   15    2      7.31     -2.58
  -13   17    2     -4.00      2.47
  -13   19    2      0.75     -4.00
  -13   21    2      2.05      7.25
  -13   23    2      0.97     -6.00
  -13   25    2      0.72      8.62
  -13   27    2      1.32     -3.95
  -13   29    2      3.38      3.15
  -13   31    2     -3.30     -0.47
  -13   33    2      4.77      1.60
  -13   35    2     -2.00      0.27
  -13   37    2      0.01      0.79
  -13   39    2     -1.08      0.69
  -13   41    2     -0.81     -0.30
   14   40    2      0.58     -0.30
   14   38    2      0.53     -2.36
   14   36    2      0.14      2.29
   14   34    2      0.03      0.17
   14   32    2      3.29     -2.38
   14   30    2     -5.30      2.42
   14   28    2      4.96      1.52
   14   26    2     -5.18     -1.73
   14   24    2      0.18      1.36
   14   22    2      1.99      0.71
   14   20    2     -4.17      1.17
   14   18    2      1.94     -0.45
   14   16    2     -0.83      3.98
   14   14    2      1.53     -3.69
  -14   16    2      2.14     -4.51
  -14   18    2     -3.87      5.13
  -14   20    2      3.25     -4.67
  -14   22    2     -3.22      1.89
  -14   24    2     -1.16     -3.21
  -14   26    2     -0.19      0.63
  -14   28    2     -2.31     -2.42
  -14   30    2     -0.73      1.30
  -14   32    2     -0.11     -1.79
  -14   34    2     -0.59     -1.18
  -14   36    2     -1.45     -1.87
  -14   38    2      5.26      0.23
  -14   40    2     -3.77     -0.30
   15   39    2      0.98     -1.48
   15   37    2     -2.96      3.37
   15   35    2      0.79      0.00
   15   33    2     -0.80     -2.94
   15   31    2      1.21      4.79
   15   29    2     -1.73     -3.27
   15   27    2      3.76     -0.84
   15   25    2     -2.69      0.76
   15   23    2      3.93     -2.54
   15   21    2     -0.41     -0.47
   15   19    2      0.85     -1.86
   15   17    2     -0.21     -1.22
   15   15    2     -4.32     -1.16
  -15   17    2     -0.82     -2.70
  -15   19    2      2.69      4.92
  -15   21    2     -1.07     -5.11
  -15   23    2      1.59      7.94
  -15   25    2      2.00     -5.03
  -15   27    2      0.52      3.46
  -15   29    2     -0.05     -0.51
  -15   31    2      4.03      1.07
  -15   33    2     -3.25      1.06
  -15   35    2      1.57      2.30
  -15   37    2     -0.39      0.73
  -15   39    2     -1.39      0.55
   16   38    2      0.28      0.51
   16   36    2      0.93     -3.48
   16   34    2      1.54     -0.40
   16   32    2     -3.26      1.62
   16   30    2      4.46     -2.71
   16   28    2     -5.12      1.42
   16   26    2      1.63      1.83
   16   24    2     -1.85      1.28
   16   22    2     -2.48      0.03
   16   20    2      2.44      4.54
   16   18    2     -1.84      2.12
   16   16    2     -0.02     -2.84
  -16   18    2      2.06     -3.60
  -16   20    2     -3.32     -0.27
  -16   22    2      0.05     -0.78
  -16   24    2     -0.48     -1.17
  -16   26    2     -2.51     -0.83
  -16   28    2      0.19      1.22
  -16   30    2     -0.84     -1.63
  -16   32    2     -1.47     -2.29
  -16   34    2     -0.16      0.35
  -16   36    2      2.78     -3.12
  -16   38    2     -4.00     -0.28
  -16   40    2      7.36     -1.05
   17   39    2     -0.82      2.03
   17   37    2     -0.88     -1.18
   17   35    2      0.82      1.14
   17   33    2     -2.09      5.37
   17   31    2     -0.08     -4.65
   17   29    2      3.68      2.15
   17   27    2     -1.67      0.52
   17   25    2      2.93     -4.77
   17   23    2     -0.09      0.80
   17   21    2      0.71     -4.74
   17   19    2      0.45     -1.56
   17   17    2      1.60     -2.99
  -17   19    2     -0.97     -0.87
  -17   21    2      1.76      4.97
  -17   23    2      1.03     -2.00
  -17   25    2     -0.22      2.27
  -17   27    2      2.78      0.60
  -17   29    2     -0.86     -1.18
  -17   31    2      1.25      2.74
  -17   33    2      1.85      0.32
  -17   35    2     -1.52      2.84
  -17   37    2     -0.74      1.01
  -17   39    2     -1.37      0.58
   18   38    2      1.66     -1.02
   18   36    2     -0.23      0.65
   18   34    2      0.56     -1.90
   18   32    2      0.98     -4.37
   18   30    2     -2.71      4.36
   18   28    2      0.25     -2.57
   18   26    2     -1.75      2.36
   18   24    2     -0.81      1.51
   18   22    2     -0.74      5.43
   18   20    2     -1.61     -0.18
   18   18    2     -0.33      3.86
  -18   20    2     -0.14      0.82
  -18   22    2     -1.38     -5.70
  -18   24    2     -0.22      1.70
  -18   26    2     -0.70     -1.56
  -18   28    2     -2.29     -0.34
  -18   30    2      0.00     -1.48
  -18   32    2     -0.28      0.93
  -18   34    2     -0.78     -4.92
  -18   36    2     -0.12      0.03
  -18   38    2      3.77     -1.48
   19   37    2      1.07      3.46
   19   35    2     -2.93      1.19
   19   33    2      1.83     -2.27
   19   31    2      0.86      6.00
   19   29    2     -1.68     -2.54
   19   27    2      3.91     -2.35
   19   25    2      0.97      0.62
   19   23    2      0.44     -4.82
   19   21    2      0.99     -2.64
   19   19    2      0.85     -4.23
  -19   21    2      0.39      2.87
  -19   23    2      0.31      0.94
  -19   25    2      3.08      2.54
  -19   27    2     -2.89     -1.00
  -19   29    2      5.06      2.18
  -19   31    2     -1.67     -0.63
  -19   33    2     -0.38      4.68
  -19   35    2      2.35     -1.35
  -19   37    2     -1.85      3.20
   20   38    2     -0.27     -0.16
   20   36    2      2.33     -2.27
   20   34    2     -0.58     -1.37
   20   32    2      0.06      2.53
   20   30    2     -0.82     -5.75
   20   28    2     -1.12      4.38
   20   26    2     -2.89      0.98
   20   24    2      0.39      2.64
   20   22    2     -1.34      1.72
   20   20    2     -0.75      7.04
  -20   22    2     -0.46      0.85
  -20   24    2     -1.47     -4.67
  -20   26    2     -0.78      0.62
  -20   28    2      1.14     -2.22
  -20   30    2     -2.74      0.86
  -20   32    2     -1.06     -4.23
  -20   34    2      1.68      0.27
  -20   36    2     -1.23     -1.66
  -20   38    2      0.61     -1.96
   21   37    2     -1.69     -2.15
   21   35    2      0.06      0.73
   21   33    2     -1.25      4.90
   21   31    2      1.40     -5.21
   21   29    2      2.00      3.22
   21   27    2      0.21     -2.01
   21   25    2      1.28     -2.59
   21   23    2      1.85     -4.02
   21   21    2      0.62     -1.64
  -21   23    2      1.69      5.50
  -21   25    2     -1.96      0.03
  -21   27    2      4.18      1.31
  -21   29    2     -1.93      1.93
  -21   31    2      1.64      1.92
  -21   33    2      1.85     -1.27
  -21   35    2     -2.32      5.27
  -21   37    2      0.51     -1.14
   22   36    2      0.09      0.94
   22   34    2      0.53     -1.17
   22   32    2      0.46     -1.99
   22   30    2     -0.99      3.32
   22   28    2     -3.01      0.15
   22   26    2      2.06      0.11
   22   24    2     -4.97      4.84
   22   22    2      1.11      3.63
  -22   24    2     -2.11     -2.48
  -22   26    2      0.01     -1.92
  -22   28    2     -2.62     -0.40
  -22   30    2      1.90     -3.44
  -22   32    2     -1.21      0.26
  -22   34    2     -1.25     -1.86
  -22   36    2      1.28     -2.15
   23   35    2     -0.91      1.98
   23   33    2      1.05     -4.64
   23   31    2     -1.81      5.10
   23   29    2      2.63     -5.14
   23   27    2      1.93      0.00
   23   25    2      0.20     -3.57
   23   23    2      0.46     -0.54
  -23   25    2      1.31      3.03
  -23   27    2      0.05      2.95
  -23   29    2      0.57     -0.11
  -23   31    2      0.71      2.22
  -23   33    2      0.01      3.03
  -23   35    2      0.34     -1.45
   24   34    2      1.69      2.73
   24   32    2     -1.28     -0.89
   24   30    2     -1.23      1.78
   24   28    2      1.77     -0.19
   24   26    2     -5.36      6.33
   24   24    2      2.85     -1.00
  -24   26    2     -2.40     -4.58
  -24   28    2      1.64     -2.26
  -24   30    2     -4.24      0.19
  -24   32    2      3.10     -3.02
  -24   34    2     -1.61     -1.21
   25   35    2      0.18     -3.62
   25   33    2     -1.71      3.19
   25   31    2      2.15     -5.04
   25   29    2     -0.68      1.10
   25   27    2      0.63     -3.91
   25   25    2      2.31     -1.48
  -25   27    2     -0.21      2.12
  -25   29    2      0.66      2.70
  -25   31    2      0.58      1.19
  -25   33    2     -1.01      0.99
  -25   35    2      1.03      1.65
   26   34    2     -0.03     -2.28
   26   32    2      0.44      3.62
   26   30    2      0.55      0.81
   26   28    2     -3.68      3.48
   26   26    2      2.38     -0.53
  -26   28    2     -3.28     -0.99
  -26   30    2      3.90     -5.56
  -26   32    2     -4.21      0.88
  -26   34    2      2.48     -1.20
   27   33    2     -0.08     -3.04
   27   31    2      0.52     -0.07
   27   29    2      0.61     -3.67
   27   27    2      0.66     -1.03
  -27   29    2      0.41      2.82
  -27   31    2      0.04      2.06
  -27   33    2      0.49      0.88
   28   32    2      0.17      1.29
   28   30    2     -0.74     -0.16
   28   28    2      1.57      4.56
  -28   30    2     -2.27      3.10
  -28   32    2      2.23     -4.65
   29   31    2     -1.72     -1.55
   29   29    2      1.41     -1.30
  -29   31    2     -1.14      1.21
   30   30    2     -0.21      5.55
    0    1    3     -5.86      9.20
    0    3    3     13.42    -30.89
    0    5    3    -11.68     17.62
    0    7    3      6.27      3.39
    0    9    3     -1.21    -21.51
    0   11    3      1.72     28.49
    0   13    3     -5.09    -14.60
    0   15    3      7.86     11.35
    0   17    3     -0.84     -1.35
    0   19    3      0.11      0.21
    0   21    3      6.17      6.91
    0   23    3     -3.38     -5.48
    0   25    3      3.95      6.67
    0   27    3      0.99      1.43
    0   29    3     -2.65     -4.43
    0   31    3      3.00      3.32
    0   33    3     -2.23     -2.95
    0   35    3      0.23     -0.49
    0   37    3     -0.56     -0.26
    0   39    3     -0.02     -0.87
    0   41    3      0.32     -0.80
    1   40    3     -1.68      1.90
    1   38    3      2.09      1.43
    1   36    3     -1.20     -0.98
    1   34    3      0.90      2.32
    1   32    3      2.42      3.22
    1   30    3     -6.74     -2.88
    1   28    3      9.35      2.20
    1   26    3    -10.03      0.05
    1   24    3      6.29     -7.06
    1   22    3     -6.23      5.82
    1   20    3      1.91    -11.59
    1   18    3     -4.62     10.01
    1   16    3     -1.76    -13.81
    1   14    3      3.74      1.46
    1   12    3     -8.28      6.98
    1   10    3      9.23    -24.88
    1    8    3     -8.92     24.79
    1    6    3      1.29    -11.90
    1    4    3      2.77      0.81
    1    2    3     -1.24     14.86
   -1    2    3     11.52     13.55
   -1    4    3    -10.90     -8.05
   -1    6    3      2.68     16.87
   -1    8    3      8.21    -23.81
   -1   10    3    -12.23     19.60
   -1   12    3     11.21    -14.87
   -1   14    3     -7.98     -3.99
   -1   16    3     -0.60      5.04
   -1   18    3      2.58     -8.58
   -1   20    3     -8.93      6.66
   -1   22    3      4.61     -9.86
   -1   24    3     -7.70      4.35
   -1   26    3      6.35     -3.04
   -1   28    3     -8.28     -2.85
   -1   30    3      6.18      4.45
   -1   32    3     -2.70     -1.98
   -1   34    3      0.80     -0.49
   -1   36    3      0.76      1.83
   -1   38    3     -0.39      0.70
   -1   40    3      1.24     -0.77
    2   41    3      1.04     -0.27
    2   39    3     -1.10     -1.30
    2   37    3     -0.37     -1.53
    2   35    3      1.62      0.11
    2   33    3     -1.65     -2.63
    2   31    3      0.28     -2.40
    2   29    3      0.47      1.44
    2   27    3      1.53      0.51
    2   25    3     -3.73     -3.59
    2   23    3      5.90     10.90
    2   21    3     -1.69     -4.63
    2   19    3      2.58      4.18
    2   17    3      3.13      1.35
    2   15    3     -4.76      1.92
    2   13    3      7.83     12.28
    2   11    3     -3.60    -18.42
    2    9    3      4.51     24.54
    2    7    3     -5.67    -12.21
    2    5    3     12.93    -12.10
    2    3    3    -14.43     18.07
   -2    3    3     -9.61     22.26
   -2    5    3     11.20    -19.82
   -2    7    3     -7.84     -0.68
   -2    9    3      0.44     22.11
   -2   11    3      0.61    -22.20
   -2   13    3      1.61     24.47
   -2   15    3     -1.65     -9.74
   -2   17    3      3.47      5.55
   -2   19    3      3.06      2.95
   -2   21    3      0.48     -5.56
   -2   23    3      2.97     10.45
   -2   25    3      1.24     -5.43
   -2   27    3     -1.72      1.82
   -2   29    3      5.00      4.05
   -2   31    3     -5.39     -5.43
   -2   33    3      4.16      4.41
   -2   35    3     -3.09     -1.40
   -2   37    3      0.34     -0.69
   -2   39    3      0.22     -0.20
   -2   41    3     -0.41      0.74
    3   40    3      1.55     -0.65
    3   38    3     -2.96      1.20
    3   36    3      2.90      1.32
    3   34    3     -2.21      2.78
    3   32    3     -0.82     -1.64
    3   30    3      4.54      5.87
    3   28    3     -7.71     -2.10
    3   26    3      7.62     -1.86
    3   24    3     -5.56      0.60
    3   22    3     -0.18     -6.52
    3   20    3      1.16      5.82
    3   18    3     -3.53    -12.67
    3   16    3      1.74      9.33
    3   14    3     -4.69    -11.89
    3   12    3      2.95     -6.51
    3   10    3     -5.67     17.46
    3    8    3      4.43    -22.25
    3    6    3     -8.34     11.72
    3    4    3      5.74     11.42
   -3    4    3     13.20     14.41
   -3    6    3     -3.61    -11.37
   -3    8    3     -4.66     12.16
   -3   10    3     14.28    -18.43
   -3   12    3    -14.97      4.73
   -3   14    3     10.00     -4.94
   -3   16    3     -5.13     -2.12
   -3   18    3     -6.28     -2.27
   -3   20    3      4.05     -1.45
   -3   22    3     -5.70      3.31
   -3   24    3     -0.45     -6.60
   -3   26    3     -1.89      0.87
   -3   28    3      2.08      2.89
   -3   30    3     -3.97     -5.60
   -3   32    3      2.84      2.88
   -3   34    3     -0.37     -1.36
   -3   36    3      0.84      0.27
   -3   38    3     -0.25     -1.04
   -3   40    3     -0.46      0.88
    4   41    3     -0.92     -0.89
    4   39    3      1.97      0.64
    4   37    3      0.07     -0.48
    4   35    3     -2.32     -4.27
    4   33    3      4.26      1.61
    4   31    3     -2.16     -3.32
    4   29    3      0.99     -1.21
    4   27    3     -0.62     -0.89
    4   25    3      2.19      8.48
    4   23    3     -1.59     -8.53
    4   21    3      0.91      9.77
    4   19    3      0.63     -2.83
    4   17    3      0.64      7.81
    4   15    3      4.14     -3.12
    4   13    3     -7.48      4.16
    4   11    3     10.68     12.69
    4    9    3     -5.85    -19.79
    4    7    3     10.22     15.36
    4    5    3     -8.86     -0.63
   -4    5    3    -12.12      5.37
   -4    7    3      4.48      7.82
   -4    9    3      0.92    -13.29
   -4   11    3     -8.21     23.89
   -4   13    3      8.06    -12.00
   -4   15    3     -2.33     12.74
   -4   17    3      3.14     -1.48
   -4   19    3      3.34     -1.86
   -4   21    3      0.03      8.84
   -4   23    3      3.31     -8.79
   -4   25    3      0.12      9.24
   -4   27    3      3.47     -3.29
   -4   29    3     -4.48     -1.70
   -4   31    3      5.48      6.02
   -4   33    3     -4.90     -3.73
   -4   35    3      2.13      2.20
   -4   37    3     -1.40      0.60
   -4   39    3      0.76     -0.17
   -4   41    3      0.14     -0.90
    5   40    3     -0.97      1.63
    5   38    3      1.81     -1.38
    5   36    3     -3.11      4.30
    5   34    3      1.87     -3.62
    5   32    3     -2.12      7.65
    5   30    3     -1.76     -3.85
    5   28    3      3.55      2.57
    5   26    3     -4.33     -1.48
    5   24    3      1.98     -2.01
    5   22    3      2.06     -0.59
    5   20    3     -6.36     -4.99
    5   18    3      6.04      4.97
    5   16    3     -3.79    -14.02
    5   14    3      1.54      8.20
    5   12    3     -0.90     -5.64
    5   10    3     -3.91    -11.19
    5    8    3     -3.19     17.63
    5    6    3      4.78    -11.12
   -5    6    3      7.54     -2.68
   -5    8    3      5.00     -4.99
   -5   10    3    -10.72      1.82
   -5   12    3     14.70     -9.14
   -5   14    3    -11.91     -0.49
   -5   16    3     -0.06     -8.51
   -5   18    3      1.84      8.27
   -5   20    3     -5.78     -9.65
   -5   22    3     -3.34      0.05
   -5   24    3      3.54      2.32
   -5   26    3     -5.86     -1.35
   -5   28    3      1.10     -3.87
   -5   30    3      1.38      4.70
   -5   32    3     -1.67     -4.82
   -5   34    3      1.78      0.58
   -5   36    3     -1.16     -1.29
   -5   38    3      2.07      1.01
   -5   40    3     -1.95     -0.21
    6   41    3      1.08      0.74
    6   39    3     -1.47     -1.35
    6   37    3      1.39     -1.25
    6   35    3      2.68      2.57
    6   33    3     -2.63     -5.14
    6   31    3      3.50      0.24
    6   29    3      0.13     -0.11
    6   27    3     -1.15      2.15
    6   25    3      1.72     -4.14
    6   23    3     -0.81     10.16
    6   21    3      0.93     -5.46
    6   19    3     -0.58      6.29
    6   17    3     -1.71     -4.11
    6   15    3     -2.04     13.96
    6   13    3      8.88     -6.70
    6   11    3    -10.09      0.64
    6    9    3     11.59     11.96
    6    7    3     -4.09    -11.49
   -6    7    3     -2.12    -10.57
   -6    9    3    -11.39     14.44
   -6   11    3     15.44     -3.61
   -6   13    3    -14.51      8.38
   -6   15    3     12.45     -0.12
   -6   17    3     -2.85      4.93
   -6   19    3      3.04      2.14
   -6   21    3      3.79     -2.60
   -6   23    3      0.32      8.21
   -6   25    3      1.79     -6.95
   -6   27    3     -0.66      4.19
   -6   29    3      3.61      2.19
   -6   31    3     -3.91     -3.91
   -6   33    3      1.54      5.47
   -6   35    3     -1.37     -0.90
   -6   37    3      1.33     -0.32
   -6   39    3     -2.20      0.64
   -6   41    3      2.52      0.75
    7   40    3     -1.34     -1.28
    7   38    3     -0.12      2.71
    7   36    3     -0.21     -4.69
    7   34    3     -3.18      7.57
    7   32    3      2.35     -5.03
    7   30    3     -3.03      4.60
    7   28    3     -0.66     -2.59
    7   26    3      0.79     -0.64
    7   24    3     -1.11     -2.89
    7   22    3     -1.35     -0.30
    7   20    3      5.13     -0.27
    7   18    3     -4.21     -7.05
    7   16    3      3.87      5.62
    7   14    3      0.06    -14.04
    7   12    3     -3.39      7.89
    7   10    3      5.03     -0.69
    7    8    3     -8.83    -11.78
   -7    8    3      2.97     -6.73
   -7   10    3      6.74     -4.19
   -7   12    3     -8.51     -1.33
   -7   14    3      2.99     -6.42
   -7   16    3     -0.03      4.97
   -7   18    3     -7.53    -15.92
   -7   20    3     -0.04     10.87
   -7   22    3      1.23     -6.62
   -7   24    3     -6.98     -2.38
   -7   26    3      3.33      1.52
   -7   28    3     -2.82      0.92
   -7   30    3      0.58     -4.28
   -7   32    3      1.00      0.75
   -7   34    3     -0.54     -0.81
   -7   36    3      2.79     -0.89
   -7   38    3     -3.36     -0.20
   -7   40    3      2.06     -0.64
    8   41    3      0.28      0.08
    8   39    3      1.24      0.31
    8   37    3     -0.66      1.13
    8   35    3      1.00     -3.48
    8   33    3      2.22      2.19
    8   31    3     -0.01     -0.64
    8   29    3      0.15     -1.50
    8   27    3      3.46      2.57
    8   25    3     -2.81      3.39
    8   23    3      1.94     -1.87
    8   21    3     -0.10      3.87
    8   19    3     -2.53      0.37
    8   17    3      0.77      7.69
    8   15    3     -1.41     -7.59
    8   13    3     -6.00     12.68
    8   11    3     10.10     -4.50
    8    9    3     -4.78     -0.84
   -8    9    3     12.38      0.54
   -8   11    3    -18.45     -3.45
   -8   13    3     19.00     10.63
   -8   15    3    -12.70     -0.17
   -8   17    3     12.31     -0.93
   -8   19    3     -3.42      7.80
   -8   21    3      3.05     -0.78
   -8   23    3      2.28     -0.62
   -8   25    3      1.85      4.34
   -8   27    3      0.01     -1.22
   -8   29    3      0.18     -1.66
   -8   31    3     -0.38      6.93
   -8   33    3      0.49     -3.82
   -8   35    3     -1.66      2.82
   -8   37    3     -1.64     -0.06
   -8   39    3      3.91     -0.03
   -8   41    3     -2.32     -0.16
    9   40    3      1.46      0.33
    9   38    3     -2.19     -1.44
    9   36    3      0.21      2.99
    9   34    3      0.67     -3.81
    9   32    3     -5.37      3.28
    9   30    3      3.57     -1.56
    9   28    3     -2.56     -0.51
    9   26    3     -1.23     -2.80
    9   24    3      0.62     -0.08
    9   22    3     -1.18     -2.55
    9   20    3     -0.34     -3.10
    9   18    3      4.97      0.89
    9   16    3     -1.51     -8.13
    9   14    3      1.94      7.21
    9   12    3      4.05    -13.15
    9   10    3    -11.10      7.81
   -9   10    3      2.90      0.23
   -9   12    3     -0.71     -3.13
   -9   14    3     -0.05     -1.35
   -9   16    3     -6.56     -6.72
   -9   18    3      4.74      8.00
   -9   20    3     -5.91    -13.13
   -9   22    3     -1.26      3.78
   -9   24    3     -0.86      1.58
   -9   26    3     -2.16     -5.32
   -9   28    3      1.19      1.84
   -9   30    3     -2.14     -2.20
   -9   32    3      2.12     -0.65
   -9   34    3      0.62     -2.19
   -9   36    3     -1.24      1.11
   -9   38    3      2.53     -0.90
   -9   40    3     -1.80      0.82
   10   39    3      0.29      1.04
   10   37    3      2.43     -0.53
   10   35    3     -1.88      1.98
   10   33    3      2.61     -1.57
   10   31    3     -0.27     -1.00
   10   29    3      1.41      4.50
   10   27    3     -0.79     -2.05
   10   25    3      3.26      3.90
   10   23    3      0.27      0.28
   10   21    3     -3.15      3.55
   10   19    3      3.12      0.54
   10   17    3     -4.97      2.22
   10   15    3     -0.80      6.82
   10   13    3      1.98     -5.38
   10   11    3     -5.99      5.67
  -10   11    3     13.65     15.09
  -10   13    3    -13.54    -11.80
  -10   15    3     14.75      6.93
  -10   17    3     -9.33      6.25
  -10   19    3      8.24     -8.17
  -10   21    3     -0.57      9.44
  -10   23    3      1.75     -2.66
  -10   25    3     -0.34      0.44
  -10   27    3      4.74      0.61
  -10   29    3     -3.45      4.60
  -10   31    3      2.69     -4.21
  -10   33    3     -3.41      6.53
  -10   35    3      1.68     -2.99
  -10   37    3     -0.15      2.05
  -10   39    3     -3.00     -1.03
   11   40    3     -0.95     -0.09
   11   38    3      0.53     -1.13
   11   36    3     -1.69     -0.71
   11   34    3     -1.33      0.67
   11   32    3      3.64     -0.33
   11   30    3     -5.12     -1.31
   11   28    3      1.28     -1.06
   11   26    3     -0.15     -0.97
   11   24    3     -2.30     -2.35
   11   22    3      0.88     -1.43
   11   20    3      0.73     -0.70
   11   18    3     -2.21     -5.41
   11   16    3      6.39      0.35
   11   14    3      0.24     -7.64
   11   12    3     -4.54     11.53
  -11   12    3      2.60     -0.06
  -11   14    3     -4.36      1.53
  -11   16    3      3.66     -1.77
  -11   18    3     -7.39     -5.26
  -11   20    3      4.36      6.00
  -11   22    3     -4.09     -4.01
  -11   24    3     -0.68     -3.16
  -11   26    3     -0.89      6.31
  -11   28    3     -2.26     -7.34
  -11   30    3      2.21      2.17
  -11   32    3     -2.07     -2.78
  -11   34    3      2.38     -0.67
  -11   36    3     -0.24     -0.24
  -11   38    3      0.43      0.47
  -11   40    3     -0.75     -0.85
   12   39    3      0.38     -0.02
   12   37    3     -1.81      0.67
   12   35    3      4.35      0.59
   12   33    3     -2.59      0.32
   12   31    3      0.41      1.91
   12   29    3      1.37     -2.09
   12   27    3     -0.39      4.63
   12   25    3      0.48     -1.39
   12   23    3      0.41      3.71
   12   21    3      3.51     -1.63
   12   19    3     -5.43      6.97
   12   17    3      1.48     -0.91
   12   15    3     -1.20      4.01
   12   13    3     -3.92      0.35
  -12   13    3      8.19     10.68
  -12   15    3     -5.21     -3.90
  -12   17    3      4.95     -3.25
  -12   19    3     -2.46     10.45
  -12   21    3      2.46    -10.35
  -12   23    3      0.20      5.91
  -12   25    3      3.99     -1.70
  -12   27    3     -3.59      0.42
  -12   29    3      4.82      0.44
  -12   31    3     -3.02      4.44
  -12   33    3      2.55     -2.59
  -12   35    3     -3.67      3.55
  -12   37    3      1.40     -2.33
  -12   39    3      1.08      1.39
   13   38    3     -0.17     -1.04
   13   36    3      0.17      0.00
   13   34    3     -0.47     -1.75
   13   32    3     -1.90     -0.27
   13   30    3      3.87     -0.12
   13   28    3     -1.52     -1.76
   13   26    3     -1.47     -0.68
   13   24    3      0.30     -0.84
   13   22    3     -0.16     -0.78
   13   20    3     -1.50     -3.69
   13   18    3      4.80     -0.38
   13   16    3     -4.51     -4.99
   13   14    3      2.73      3.60
  -13   14    3      1.55     -5.16
  -13   16    3     -2.72      3.33
  -13   18    3      2.39      0.57
  -13   20    3     -2.01     -4.10
  -13   22    3     -1.57      4.47
  -13   24    3      1.26      1.93
  -13   26    3     -2.94     -5.68
  -13   28    3      0.42      5.34
  -13   30    3     -1.43     -5.11
  -13   32    3      2.21     -0.92
  -13   34    3     -3.61      1.68
  -13   36    3      4.09     -2.77
  -13   38    3     -2.00      0.97
   14   39    3      1.15      1.39
   14   37    3      2.02      1.70
   14   35    3     -2.26     -0.26
   14   33    3      0.30      1.36
   14   31    3      1.84      0.72
   14   29    3     -4.10      1.25
   14   27    3      2.28      0.11
   14   25    3      0.31      1.33
   14   23    3     -1.12     -1.21
   14   21    3     -0.15      4.77
   14   19    3      2.53     -2.34
   14   17    3     -2.76      7.60
   14   15    3     -1.10     -3.84
  -14   15    3     -2.12      3.99
  -14   17    3      2.96      1.62
  -14   19    3     -1.30     -7.63
  -14   21    3     -0.13      7.99
  -14   23    3      1.61     -7.11
  -14   25    3     -0.81      0.18
  -14   27    3      2.99      3.15
  -14   29    3     -1.75     -2.48
  -14   31    3      2.61      3.10
  -14   33    3     -2.73      0.29
  -14   35    3      3.31      0.30
  -14   37    3     -3.12      0.39
  -14   39    3      0.21     -0.60
   15   38    3     -2.05      1.37
   15   36    3     -0.81     -4.97
   15   34    3      1.97      2.32
   15   32    3     -0.30     -2.25
   15   30    3     -0.49     -1.56
   15   28    3      1.67      0.41
   15   26    3      1.34     -0.95
   15   24    3     -0.89     -0.08
   15   22    3     -1.19     -0.91
   15   20    3      3.07      0.00
   15   18    3     -4.62     -4.97
   15   16    3      6.25      1.60
  -15   16    3     -1.43     -4.79
  -15   18    3      3.08     -0.10
  -15   20    3     -3.21      5.04
  -15   22    3      3.73     -3.30
  -15   24    3     -4.56      2.76
  -15   26    3      2.34      2.36
  -15   28    3     -1.95     -3.95
  -15   30    3      0.58      1.35
  -15   32    3     -2.99     -0.63
  -15   34    3      4.93     -3.33
  -15   36    3     -4.54      3.52
  -15   38    3      2.06     -1.81
   16   37    3      1.06      1.40
   16   35    3      0.46      2.06
   16   33    3      1.35      0.44
   16   31    3     -5.32      0.20
   16   29    3      3.89      2.61
   16   27    3     -3.33     -0.50
   16   25    3     -1.15     -0.60
   16   23    3      2.80      2.34
   16   21    3     -3.02     -2.68
   16   19    3     -0.92      4.96
   16   17    3      3.19     -1.97
  -16   17    3     -6.10      1.60
  -16   19    3      3.48      2.77
  -16   21    3     -1.43     -6.50
  -16   23    3      0.59      1.99
  -16   25    3      0.65      0.14
  -16   27    3     -0.79     -4.15
  -16   29    3      2.04      6.31
  -16   31    3     -1.74     -4.18
  -16   33    3      2.66      4.50
  -16   35    3     -2.39     -3.12
  -16   37    3      2.19      2.28
   17   38    3      0.69     -4.16
   17   36    3      0.08      4.14
   17   34    3     -3.30     -5.27
   17   32    3      4.20     -0.14
   17   30    3     -0.04      0.39
   17   28    3      0.09     -2.49
   17   26    3      0.62      0.08
   17   24    3      1.80      0.94
   17   22    3      1.55     -0.44
   17   20    3     -3.16     -2.04
   17   18    3      5.13      1.19
  -17   18    3     -3.61     -0.60
  -17   20    3      2.63     -1.86
  -17   22    3     -2.21      4.76
  -17   24    3      2.48     -2.28
  -17   26    3     -2.81      1.49
  -17   28    3      2.16     -0.27
  -17   30    3     -2.33     -2.15
  -17   32    3      2.25      0.69
  -17   34    3     -3.94      0.32
  -17   36    3      3.11     -2.27
  -17   38    3     -0.59      2.02
   18   37    3     -0.67     -0.23
   18   35    3      0.78     -0.18
   18   33    3     -2.23      2.92
   18   31    3      4.04      1.01
   18   29    3     -6.03     -0.48
   18   27    3      1.82      1.24
   18   25    3     -0.56      2.24
   18   23    3     -4.10     -4.42
   18   21    3      3.10      4.56
   18   19    3     -0.96     -1.70
  -18   19    3     -4.34     -0.19
  -18   21    3      2.79      0.96
  -18   23    3     -0.47     -1.35
  -18   25    3     -1.54     -0.79
  -18   27    3      2.50      2.34
  -18   29    3     -1.83     -2.21
  -18   31    3      1.64      4.51
  -18   33    3     -1.22     -4.02
  -18   35    3      1.53      4.35
  -18   37    3     -1.43     -3.31
   19   36    3     -0.87     -5.00
   19   34    3      3.33      3.11
   19   32    3     -3.84     -1.00
   19   30    3      2.36     -4.28
   19   28    3      1.84      2.11
   19   26    3      0.02     -1.38
   19   24    3      0.45     -0.94
   19   22    3      0.85      0.46
   19   20    3      3.39      0.21
  -19   20    3      1.35     -1.22
  -19   22    3     -1.81      0.22
  -19   24    3     -0.17      1.41
  -19   26    3      1.22     -2.61
  -19   28    3     -1.25      0.03
  -19   30    3      1.27      0.81
  -19   32    3     -1.59     -3.66
  -19   34    3      1.88      2.02
  -19   36    3     -1.93      0.21
   20   35    3     -0.80      2.50
   20   33    3      1.30     -2.80
   20   31    3     -3.76      2.00
   20   29    3      3.81      2.92
   20   27    3     -3.03      0.09
   20   25    3     -1.61     -2.80
   20   23    3      1.95      6.45
   20   21    3     -4.74     -4.83
  -20   21    3     -0.64      0.15
  -20   23    3     -0.18      0.50
  -20   25    3      2.24     -0.45
  -20   27    3     -2.71      3.19
  -20   29    3      0.83     -0.47
  -20   31    3     -0.08     -0.19
  -20   33    3      1.17      2.90
  -20   35    3     -1.88     -2.89
   21   36    3     -0.09      3.90
   21   34    3     -1.75     -3.28
   21   32    3      3.06     -1.22
   21   30    3     -1.52      3.84
   21   28    3     -0.36     -6.57
   21   26    3      2.37      2.22
   21   24    3      0.36     -1.24
   21   22    3      0.66     -0.80
  -21   22    3      2.53     -5.00
  -21   24    3     -2.17      1.55
  -21   26    3      1.70     -1.43
  -21   28    3     -1.11     -1.25
  -21   30    3     -0.06     -2.27
  -21   32    3      1.54      2.49
  -21   34    3     -1.81     -2.55
  -21   36    3      1.42      0.71
   22   35    3      1.55     -2.90
   22   33    3     -0.78      2.43
   22   31    3      0.68      0.67
   22   29    3     -1.62     -2.19
   22   27    3      0.34      2.98
   22   25    3      0.95      4.26
   22   23    3     -3.71     -5.45
  -22   23    3      0.56      0.76
  -22   25    3      0.25      3.00
  -22   27    3     -0.18     -2.47
  -22   29    3      0.62      4.67
  -22   31    3     -0.79     -0.58
  -22   33    3     -1.35     -0.77
  -22   35    3      2.32      1.17
   23   34    3      0.65      3.09
   23   32    3     -1.66      1.08
   23   30    3      1.41     -5.76
   23   28    3      0.70      5.47
   23   26    3     -2.26     -5.87
   23   24    3      2.67      0.32
  -23   24    3      2.32     -6.02
  -23   26    3     -2.53      0.82
  -23   28    3      1.91     -1.16
  -23   30    3      0.52     -1.58
  -23   32    3     -1.91      0.12
  -23   34    3      1.96      0.14
   24   33    3     -0.64     -1.34
   24   31    3      2.18     -0.80
   24   29    3     -1.29      3.77
   24   27    3      0.28     -0.63
   24   25    3     -1.66     -1.18
  -24   25    3     -2.91      1.58
  -24   27    3      2.59      3.57
  -24   29    3     -1.94     -2.27
  -24   31    3      1.03      2.01
  -24   33    3     -0.19      0.24
   25   32    3      0.71     -0.26
   25   30    3     -0.29      2.98
   25   28    3     -1.70     -5.47
   25   26    3      3.58      2.04
  -25   26    3      0.85     -2.24
  -25   28    3     -0.65     -2.70
  -25   30    3      0.05      3.35
  -25   32    3      1.23     -4.14
   26   31    3     -2.80     -0.69
   26   29    3      2.30     -0.47
   26   27    3     -0.45      2.26
  -26   27    3     -3.33      1.06
  -26   29    3      2.14      2.43
  -26   31    3     -1.82     -0.97
   27   32    3     -0.04      0.31
   27   30    3     -1.15     -1.25
   27   28    3      2.44      0.77
  -27   28    3      1.04      1.67
  -27   30    3     -1.23     -4.75
  -27   32    3      1.25      4.70
   28   31    3      2.04      1.98
   28   29    3     -1.91      0.69
  -28   29    3     -1.82     -0.12
  -28   31    3      0.32      0.65
   29   30    3      0.25      0.14
  -29   30    3      2.18      1.60
    0    0    4    -17.99      0.00
    0    2    4      3.29     -2.87
    0    4    4      1.54      8.76
    0    6    4    -12.59    -11.02
    0    8    4     -2.13      6.81
    0   10    4      4.84      1.27
    0   12    4    -16.28     -3.15
    0   14    4      3.96      5.53
    0   16    4     -2.35      0.68
    0   18    4     -2.34     -1.03
    0   20    4      1.84      4.45
    0   22    4      0.22     -2.21
    0   24    4      3.08      3.61
    0   26    4     -1.88     -1.76
    0   28    4      5.34      1.06
    0   30    4     -2.44     -0.89
    0   32    4      1.00     -0.23
    0   34    4      0.10      1.67
    0   36    4     -0.18     -3.22
    0   38    4     -3.73      2.50
    0   40    4      1.82     -1.44
    1   39    4     -0.72      0.15
    1   37    4      1.42      0.58
    1   35    4      3.10     -1.35
    1   33    4     -2.51      3.60
    1   31    4      0.76     -4.52
    1   29    4      1.00      4.61
    1   27    4     -5.18     -3.32
    1   25    4      1.29      1.35
    1   23    4     -2.08     -4.56
    1   21    4     -1.25      3.29
    1   19    4     -1.45     -4.03
    1   17    4      3.02     -0.33
    1   15    4      5.95      0.67
    1   13    4     -8.25     -5.70
    1   11    4     18.13      3.35
    1    9    4     -0.85     -1.50
    1    7    4     -4.91     -2.52
    1    5    4     16.90      7.88
    1    3    4     -6.91    -12.61
    1    1    4      6.23     14.60
   -1    3    4      5.63     13.09
   -1    5    4     -1.56     -9.46
   -1    7    4      4.52      2.91
   -1    9    4     13.94      2.70
   -1   11    4    -12.84     -9.03
   -1   13    4     19.61      6.78
   -1   15    4     -4.34     -6.74
   -1   17    4     -0.76     -1.53
   -1   19    4      3.02      2.67
   -1   21    4     -1.99     -6.72
   -1   23    4      1.10      5.28
   -1   25    4     -5.88     -5.17
   -1   27    4      4.26      4.26
   -1   29    4     -4.27     -4.23
   -1   31    4     -0.97      4.83
   -1   33    4      2.27     -3.39
   -1   35    4     -0.95      2.05
   -1   37    4      0.44     -1.28
   -1   39    4      2.26      0.71
    2   40    4     -1.90      0.82
    2   38    4      0.90     -1.98
    2   36    4     -3.42      1.75
    2   34    4     -0.01     -1.63
    2   32    4     -1.17     -0.47
    2   30    4      3.60      0.73
    2   28    4     -4.96     -1.16
    2   26    4      9.46      4.06
    2   24    4     -5.50     -2.75
    2   22    4      7.44      4.56
    2   20    4     -5.11     -2.89
    2   18    4      4.91      4.26
    2   16    4     -1.88     -0.50
    2   14    4    -13.36      0.27
    2   12    4     14.09      2.93
    2   10    4    -21.85     -0.45
    2    8    4      2.80     -4.78
    2    6    4      3.79      7.37
    2    4    4    -10.02     -4.56
    2    2    4     -5.44     -1.29
   -2    4    4    -13.32     -6.70
   -2    6    4     12.44      8.50
   -2    8    4    -15.69     -3.28
   -2   10    4     -4.74     -2.30
   -2   12    4      1.33      8.78
   -2   14    4     -7.48     -4.61
   -2   16    4      0.92      4.94
   -2   18    4     -2.84      1.48
   -2   20    4      4.57     -1.40
   -2   22    4     -5.29      2.94
   -2   24    4      5.77     -1.23
   -2   26    4     -0.70      1.28
   -2   28    4      0.36     -2.05
   -2   30    4      2.59      0.97
   -2   32    4      0.09     -0.09
   -2   34    4     -1.40     -2.10
   -2   36    4     -0.84      4.12
   -2   38    4      2.79     -2.70
   -2   40    4     -4.65      1.59
    3   39    4      3.27     -0.84
    3   37    4      1.24      1.97
    3   35    4     -0.76      0.26
    3   33    4      3.38     -1.33
    3   31    4     -1.23      3.04
    3   29    4     -0.76     -2.49
    3   27    4     -0.52     -0.98
    3   25    4     -1.84      0.87
    3   23    4     -2.83     -1.98
    3   21    4     -0.92     -2.32
    3   19    4      1.45      2.55
    3   17    4     -3.57     -3.71
    3   15    4      4.60      0.25
    3   13    4     11.61      0.34
    3   11    4     -8.27     -1.24
    3    9    4     10.23     -0.22
    3    7    4      9.23      4.38
    3    5    4    -11.34     -7.69
    3    3    4     13.12     11.92
   -3    5    4     -2.72      9.46
   -3    7    4     11.85     -3.93
   -3    9    4     -7.94     -5.84
   -3   11    4     22.39     10.58
   -3   13    4    -10.55    -14.47
   -3   15    4      6.23      5.50
   -3   17    4      4.02     -1.05
   -3   19    4     -2.95     -5.47
   -3   21    4      0.17      5.11
   -3   23    4     -0.49     -6.19
   -3   25    4      1.39      5.50
   -3   27    4     -5.72     -3.41
   -3   29    4      2.34      3.56
   -3   31    4     -1.04     -2.46
   -3   33    4     -1.09      1.18
   -3   35    4      0.16     -1.07
   -3   37    4      1.70     -0.46
   -3   39    4     -1.06     -0.32
    4   40    4     -1.64     -0.74
    4   38    4     -2.77      0.39
    4   36    4      0.48     -2.39
    4   34    4     -1.78      1.05
    4   32    4     -1.14     -0.05
    4   30    4     -1.75     -1.80
    4   28    4      6.70      2.93
    4   26    4     -8.46     -2.03
    4   24    4     11.78      3.83
    4   22    4     -4.80     -0.86
    4   20    4      6.48      1.75
    4   18    4     -3.74     -2.06
    4   16    4     -3.65      2.89
    4   14    4      7.81      0.51
    4   12    4    -24.44     -1.91
    4   10    4     14.62      1.31
    4    8    4    -10.45     -0.30
    4    6    4    -11.25     -2.94
    4    4    4     11.32     -0.93
   -4    6    4    -22.84     -1.88
   -4    8    4      9.45     -0.23
   -4   10    4    -10.38      6.57
   -4   12    4     -5.78     -6.66
   -4   14    4      0.46      8.72
   -4   16    4     -3.72     -3.21
   -4   18    4      3.10      2.14
   -4   20    4     -7.59      2.02
   -4   22    4      9.41     -2.22
   -4   24    4     -6.83      1.79
   -4   26    4      4.88     -2.85
   -4   28    4      0.68      2.16
   -4   30    4     -0.27     -2.46
   -4   32    4      1.21      0.80
   -4   34    4     -0.01      3.29
   -4   36    4      1.66     -3.41
   -4   38    4     -4.75      3.47
   -4   40    4      4.17     -0.22
    5   39    4     -0.03      1.76
    5   37    4      1.62     -1.91
    5   35    4      2.69      2.39
    5   33    4     -0.79      0.58
    5   31    4      2.45     -0.51
    5   29    4     -0.73     -0.61
    5   27    4      0.05      2.65
    5   25    4     -2.14     -6.66
    5   23    4     -2.58      4.17
    5   21    4      0.15     -0.90
    5   19    4     -5.92     -2.86
    5   17    4      7.99      3.95
    5   15    4     -2.47     -4.42
    5   13    4     -0.36      1.96
    5   11    4     19.10     -0.72
    5    9    4     -8.77      4.43
    5    7    4      4.91     -5.27
    5    5    4     11.85      8.61
   -5    7    4     -0.94      3.45
   -5    9    4     12.62      4.40
   -5   11    4     -4.60    -14.96
   -5   13    4      8.69     14.17
   -5   15    4      2.40    -10.36
   -5   17    4     -2.34     -0.50
   -5   19    4      0.95      3.84
   -5   21    4      4.25     -4.25
   -5   23    4     -4.46      4.16
   -5   25    4      0.20     -3.37
   -5   27    4      0.69      3.95
   -5   29    4     -2.59     -1.33
   -5   31    4     -1.06     -0.25
   -5   33    4      0.23     -0.05
   -5   35    4      0.46     -2.59
   -5   37    4     -1.26      0.85
   -5   39    4      1.49     -2.16
    6   38    4     -1.44     -0.98
    6   36    4     -1.09      0.50
    6   34    4     -2.53     -1.49
    6   32    4      0.86     -1.87
    6   30    4     -1.03      3.31
    6   28    4     -5.13     -3.19
    6   26    4      9.47      2.34
    6   24    4     -6.30      0.98
    6   22    4      5.57     -2.82
    6   20    4      2.09      1.94
    6   18    4     -0.36      0.24
    6   16    4      1.93     -0.71
    6   14    4    -12.16     -0.31
    6   12    4      9.67      1.40
    6   10    4    -17.20     -3.26
    6    8    4     -1.46     -0.41
    6    6    4      6.64     -0.17
   -6    8    4    -14.50      3.28
   -6   10    4     -0.15     -4.77
   -6   12    4     -2.75      9.10
   -6   14    4     -3.54     -6.26
   -6   16    4     -0.74      6.08
   -6   18    4     -1.83     -2.27
   -6   20    4      2.73     -0.66
   -6   22    4     -5.86      2.42
   -6   24    4      4.72     -4.16
   -6   26    4     -0.10      2.48
   -6   28    4     -0.21     -3.53
   -6   30    4      2.55      2.50
   -6   32    4     -0.60      1.02
   -6   34    4      2.41     -1.55
   -6   36    4     -3.69      5.43
   -6   38    4      4.67     -1.62
    7   39    4      1.62      0.09
    7   37    4     -0.09      3.16
    7   35    4      0.98     -2.27
    7   33    4      2.49      1.36
    7   31    4     -0.76      0.79
    7   29    4      3.30      1.61
    7   27    4     -0.37     -4.72
    7   25    4     -1.83      6.62
    7   23    4      1.85     -5.29
    7   21    4     -8.48      2.81
    7   19    4      6.83      1.69
    7   17    4     -9.02     -3.32
    7   15    4      7.78      4.24
    7   13    4      6.83     -3.66
    7   11    4    -11.05      4.46
    7    9    4     21.69     -2.40
    7    7    4     -2.24      5.24
   -7    9    4     10.56     -4.38
   -7   11    4     -0.22     10.57
   -7   13    4      5.16    -15.77
   -7   15    4     -3.36      8.76
   -7   17    4      3.91     -1.63
   -7   19    4      3.73     -2.99
   -7   21    4     -5.96      2.55
   -7   23    4      6.29     -0.01
   -7   25    4     -4.01      2.46
   -7   27    4      0.93     -1.32
   -7   29    4     -2.92      0.29
   -7   31    4      1.92      0.02
   -7   33    4     -3.08     -3.16
   -7   35    4      0.28      0.66
   -7   37    4      0.17     -3.59
   -7   39    4     -0.37      0.85
    8   38    4      1.01     -1.31
    8   36    4     -2.38      0.88
    8   34    4      2.13     -2.07
    8   32    4     -4.85      2.20
    8   30    4     -0.37     -5.15
    8   28    4      0.86      3.45
    8   26    4     -5.03     -0.21
    8   24    4      4.12     -4.67
    8   22    4      2.37      5.10
    8   20    4     -2.32     -5.87
    8   18    4      4.53      1.00
    8   16    4     -2.55      0.09
    8   14    4      1.49      0.60
    8   12    4     -8.60     -2.47
    8   10    4      1.09     -1.10
    8    8    4     -3.50      0.07
   -8   10    4     -4.52      6.30
   -8   12    4     -2.25     -6.19
   -8   14    4     -1.23      8.86
   -8   16    4      2.36     -5.71
   -8   18    4     -6.56      4.10
   -8   20    4      2.78     -1.50
   -8   22    4     -1.10     -2.41
   -8   24    4     -0.25      2.28
   -8   26    4     -0.89     -3.72
   -8   28    4      3.03      2.46
   -8   30    4     -0.74     -0.44
   -8   32    4      2.10      1.17
   -8   34    4     -1.62      3.86
   -8   36    4      4.35     -1.58
   -8   38    4     -3.95      3.38
    9   39    4     -1.50     -0.16
    9   37    4      2.07     -2.47
    9   35    4     -1.13      4.25
    9   33    4      0.35     -0.57
    9   31    4      4.86     -0.19
    9   29    4     -1.48      0.33
    9   27    4      2.06      3.53
    9   25    4      3.55     -3.83
    9   23    4     -6.82      5.25
    9   21    4      8.01     -0.71
    9   19    4    -11.34      2.15
    9   17    4      8.12      0.32
    9   15    4     -3.68     -2.29
    9   13    4     -2.06      5.35
    9   11    4     15.80     -1.60
    9    9    4    -12.24      1.11
   -9   11    4     12.89     -7.42
   -9   13    4     -6.99      7.27
   -9   15    4      7.39     -7.21
   -9   17    4     -2.99      0.44
   -9   19    4     -1.06      2.38
   -9   21    4      7.88     -0.41
   -9   23    4     -6.78     -0.68
   -9   25    4      5.10      1.52
   -9   27    4     -4.37      0.14
   -9   29    4      3.27     -0.58
   -9   31    4     -4.75     -2.39
   -9   33    4      2.17     -0.44
   -9   35    4     -1.92     -3.81
   -9   37    4      0.37      0.79
   -9   39    4     -0.46     -2.65
   10   38    4     -0.76      2.05
   10   36    4      1.99     -3.17
   10   34    4     -3.34      1.95
   10   32    4      2.27     -3.28
   10   30    4     -4.09      2.66
   10   28    4     -1.62     -3.40
   10   26    4     -1.37     -1.82
   10   24    4     -0.13      3.78
   10   22    4     -1.95     -8.93
   10   20    4      3.72      4.17
   10   18    4     -1.97     -2.77
   10   16    4      0.38     -0.42
   10   14    4      0.17     -1.09
   10   12    4     -1.21     -1.59
   10   10    4     -2.83      1.00
  -10   12    4     -1.31      7.51
  -10   14    4      2.59     -5.88
  -10   16    4     -7.22      7.32
  -10   18    4      7.89     -4.47
  -10   20    4     -7.82      2.89
  -10   22    4      1.00     -0.89
  -10   24    4      0.85     -1.66
  -10   26    4      0.02      2.12
  -10   28    4     -1.23     -1.15
  -10   30    4      1.64      2.77
  -10   32    4      0.36      1.41
  -10   34    4      1.08      1.36
  -10   36    4     -1.35      3.35
  -10   38    4      2.32     -0.24
   11   37    4     -3.16      2.86
   11   35    4      2.23     -3.57
   11   33    4      0.08      1.85
   11   31    4     -1.28      3.57
   11   29    4      5.65     -2.21
   11   27    4      1.36      1.43
   11   25    4     -1.87      2.69
   11   23    4      7.21      0.25
   11   21    4     -7.26      3.57
   11   19    4      8.20     -1.93
   11   17    4     -5.46      3.46
   11   15    4      1.02      1.32
   11   13    4      4.97     -2.46
   11   11    4     -8.91      2.73
  -11   13    4      8.13     -2.49
  -11   15    4     -7.79     -0.15
  -11   17    4      6.74     -0.31
  -11   19    4      1.56     -2.40
  -11   21    4     -5.78      0.48
  -11   23    4      8.01      1.78
  -11   25    4     -4.69     -2.65
  -11   27    4      2.57      0.48
  -11   29    4     -1.71     -2.44
  -11   31    4      1.32     -0.78
  -11   33    4     -1.33     -3.81
  -11   35    4     -0.42      1.03
  -11   37    4      0.00     -5.15
   12   38    4      0.59     -1.14
   12   36    4      0.76      1.10
   12   34    4      0.88     -1.40
   12   32    4     -2.71     -0.48
   12   30    4      0.53     -2.45
   12   28    4     -3.91      1.03
   12   26    4      0.57     -0.43
   12   24    4     -4.23     -6.50
   12   22    4     -0.64      5.25
   12   20    4     -0.87     -7.27
   12   18    4     -1.35      1.75
   12   16    4      0.76     -0.19
   12   14    4     -2.55     -2.68
   12   12    4      2.29      1.55
  -12   14    4     -4.30      6.91
  -12   16    4      5.86     -4.04
  -12   18    4     -7.65      4.56
  -12   20    4      2.64     -1.90
  -12   22    4      0.87      1.96
  -12   24    4     -4.16      0.62
  -12   26    4      2.03     -0.06
  -12   28    4     -0.35      3.39
  -12   30    4     -0.10      0.43
  -12   32    4     -1.34      2.93
  -12   34    4      2.12      2.45
  -12   36    4     -1.38      0.63
  -12   38    4      0.37      2.50
   13   37    4      1.70     -1.50
   13   35    4     -3.77      2.39
   13   33    4      2.54      1.76
   13   31    4      1.32     -4.02
   13   29    4     -0.99      7.26
   13   27    4      3.16     -2.78
   13   25    4      3.44      2.09
   13   23    4     -0.96      2.50
   13   21    4      5.34     -0.57
   13   19    4     -1.14      4.45
   13   17    4      2.40     -3.08
   13   15    4      2.89      1.11
   13   13    4     -5.72      3.88
  -13   15    4      7.87     -0.34
  -13   17    4     -5.48     -1.20
  -13   19    4      2.26     -0.69
  -13   21    4      4.95     -0.43
  -13   23    4     -5.17     -3.23
  -13   25    4      2.66      1.70
  -13   27    4      0.97     -4.29
  -13   29    4     -0.96     -0.24
  -13   31    4      1.36     -4.30
  -13   33    4     -1.01      0.41
  -13   35    4      2.89     -6.17
  -13   37    4     -2.20      3.36
   14   36    4     -1.43      0.33
   14   34    4      2.26     -1.90
   14   32    4     -0.45     -0.77
   14   30    4     -2.81      0.26
   14   28    4      1.65     -2.83
   14   26    4     -5.25     -1.67
   14   24    4      0.62      3.26
   14   22    4     -1.59     -8.40
   14   20    4     -6.81      5.56
   14   18    4      2.33     -3.72
   14   16    4     -4.61     -0.94
   14   14    4      3.07      2.17
  -14   16    4     -5.68      3.53
  -14   18    4      2.46      0.50
  -14   20    4     -1.61      0.56
  -14   22    4     -2.61      1.18
  -14   24    4      4.12      1.67
  -14   26    4     -3.82      2.57
  -14   28    4      1.58      0.90
  -14   30    4     -2.45      3.71
  -14   32    4      1.72      2.70
  -14   34    4     -3.53      0.17
  -14   36    4      1.93      3.95
   15   37    4     -2.28      0.01
   15   35    4      2.87      2.16
   15   33    4     -3.60     -1.49
   15   31    4      2.20      6.35
   15   29    4      2.09     -5.46
   15   27    4     -1.54      5.19
   15   25    4      2.86      0.55
   15   23    4      2.33     -0.71
   15   21    4      3.01      3.81
   15   19    4      1.29     -3.79
   15   17    4      4.99      4.17
   15   15    4     -3.63     -0.56
  -15   17    4      7.47     -3.34
  -15   19    4     -2.72      2.46
  -15   21    4      0.10     -4.23
  -15   23    4      1.89      1.76
  -15   25    4     -0.59     -5.37
  -15   27    4     -0.50      0.39
  -15   29    4      1.99     -4.64
  -15   31    4     -0.62     -0.66
  -15   33    4      3.18     -4.33
  -15   35    4     -2.78      1.48
  -15   37    4      4.15     -5.63
   16   36    4      2.78     -1.49
   16   34    4     -3.42     -0.32
   16   32    4      1.37     -0.64
   16   30    4      1.20     -3.60
   16   28    4     -4.03      1.73
   16   26    4      2.79     -0.91
   16   24    4     -3.61     -4.58
   16   22    4     -4.75      5.19
   16   20    4      3.99     -6.15
   16   18    4    -10.02      4.16
   16   16    4      3.08     -1.51
  -16   18    4     -6.41     -2.49
  -16   20    4      1.68      4.01
  -16   22    4      0.67     -0.52
  -16   24    4     -2.97      2.32
  -16   26    4      3.41      1.67
  -16   28    4     -3.32      3.69
  -16   30    4      1.65      1.68
  -16   32    4     -2.64      1.06
  -16   34    4      0.02      5.20
  -16   36    4     -2.11     -1.62
   17   35    4     -2.06     -1.28
   17   33    4      3.17      3.49
   17   31    4     -1.65     -1.29
   17   29    4     -1.03      4.37
   17   27    4      3.97     -1.88
   17   25    4     -2.08      0.56
   17   23    4      2.77      3.44
   17   21    4      1.38     -4.23
   17   19    4      6.01      5.45
   17   17    4     -3.37     -5.18
  -17   19    4      6.11     -6.39
  -17   21    4     -1.62      4.25
  -17   23    4     -0.37     -4.72
  -17   25    4      0.71      0.43
  -17   27    4     -0.25     -3.94
  -17   29    4      0.16     -1.53
  -17   31    4      1.78     -2.48
  -17   33    4     -0.59     -1.86
  -17   35    4      3.65     -2.42
   18   36    4     -1.87     -0.86
   18   34    4      3.65     -1.09
   18   32    4     -3.53     -3.11
   18   30    4     -0.33      3.10
   18   28    4      3.24     -4.93
   18   26    4     -3.88      1.38
   18   24    4      0.35      0.18
   18   22    4      0.47     -2.96
   18   20    4     -8.38      4.15
   18   18    4      5.14     -4.51
  -18   20    4     -5.07     -3.25
  -18   22    4      0.33      2.78
  -18   24    4      1.56      0.58
  -18   26    4     -1.55      2.58
  -18   28    4      0.87      1.45
  -18   30    4     -1.63      2.51
  -18   32    4      0.17      2.82
  -18   34    4     -1.16     -1.21
   19   35    4      0.71      2.11
   19   33    4     -0.76     -0.30
   19   31    4      0.67      1.57
   19   29    4      1.93     -0.35
   19   27    4     -4.33      2.05
   19   25    4      4.34      0.42
   19   23    4      0.01     -2.03
   19   21    4      2.20      4.47
   19   19    4     -1.39     -6.28
  -19   21    4      1.69     -4.62
  -19   23    4      0.26      0.61
  -19   25    4      0.08     -1.65
  -19   27    4     -0.10     -2.01
  -19   29    4      0.44     -1.12
  -19   31    4     -0.11     -3.26
  -19   33    4      1.32      0.47
  -19   35    4      0.57     -2.41
   20   34    4     -4.35     -1.54
   20   32    4      4.41      1.73
   20   30    4     -1.85     -5.34
   20   28    4     -2.01      4.43
   20   26    4      3.39     -3.84
   20   24    4     -2.53      1.37
   20   22    4     -2.36     -0.20
   20   20    4      2.11     -1.91
  -20   22    4     -1.38     -0.12
  -20   24    4     -0.10      1.30
  -20   26    4     -1.06      1.45
  -20   28    4      0.84      1.15
  -20   30    4      0.72      2.07
  -20   32    4     -2.59      0.93
  -20   34    4      0.16      1.95
   21   33    4     -0.01      2.89
   21   31    4      0.82     -0.74
   21   29    4     -2.51      1.05
   21   27    4      3.89     -0.91
   21   25    4     -3.24      1.54
   21   23    4      2.54      0.42
   21   21    4      0.98     -2.06
  -21   23    4      1.68      0.12
  -21   25    4     -1.70     -2.89
  -21   27    4      1.86      0.47
  -21   29    4     -0.38     -3.85
  -21   31    4      0.22      1.89
  -21   33    4      0.35     -3.93
   22   32    4     -4.96     -2.37
   22   30    4      3.81      2.54
   22   28    4      0.48     -2.74
   22   26    4     -3.14      1.26
   22   24    4      1.29     -1.54
   22   22    4     -0.73      0.39
  -22   24    4     -0.84      0.89
  -22   26    4      0.27      0.81
  -22   28    4     -0.45      2.56
  -22   30    4     -1.70     -0.02
  -22   32    4      2.85      1.01
   23   33    4      0.63     -2.77
   23   31    4     -0.52      2.20
   23   29    4      0.65     -0.60
   23   27    4     -2.20      1.61
   23   25    4      3.30     -1.98
   23   23    4     -1.46      2.64
  -23   25    4      3.60      2.16
  -23   27    4     -1.80     -4.35
  -23   29    4      0.49      2.58
  -23   31    4      0.26     -5.16
  -23   33    4      0.40      2.17
   24   32    4      4.25      0.20
   24   30    4     -4.16      0.29
   24   28    4      2.12     -1.56
   24   26    4      1.36      1.13
   24   24    4     -2.35     -1.19
  -24   26    4      0.54     -0.04
  -24   28    4     -0.87      0.76
  -24   30    4      1.15      2.27
  -24   32    4     -1.93      0.81
   25   31    4     -1.45     -1.47
   25   29    4      0.12      1.01
   25   27    4      0.63     -1.28
   25   25    4     -1.93      3.90
  -25   27    4      1.87      2.33
  -25   29    4     -0.45     -4.76
  -25   31    4     -0.57      2.20
   26   30    4      4.88     -1.87
   26   28    4     -2.31      2.21
   26   26    4     -0.37     -3.18
  -26   28    4     -0.33      0.12
  -26   30    4      0.45      0.31
   27   29    4     -1.13     -0.47
   27   27    4     -0.84      2.94
  -27   29    4      0.07      0.82
   28   28    4      2.57     -1.86
  -18   36    4     -1.54      4.03
    0    1    5      0.80     -3.18
    0    3    5     -0.54      4.83
    0    5    5     -0.29     -2.67
    0    7    5      4.23      5.69
    0    9    5     -4.51     -9.04
    0   11    5     -2.25     16.48
    0   13    5      4.00    -12.36
    0   15    5     -3.06      8.17
    0   17    5      1.74      2.56
    0   19    5      1.97     -5.79
    0   21    5      0.08      5.01
    0   23    5     -1.34     -4.00
    0   25    5      1.84     -1.66
    0   27    5     -1.13      2.24
    0   29    5     -1.37     -3.91
    0   31    5      3.36      0.48
    0   33    5     -3.81     -1.17
    0   35    5      2.04      1.18
    0   37    5      0.88     -1.89
    1   38    5      5.85     -2.06
    1   36    5     -5.99      1.83
    1   34    5      2.27      0.79
    1   32    5     -0.38     -1.55
    1   30    5     -2.18      2.37
    1   28    5      2.69      0.35
    1   26    5     -3.56      0.23
    1   24    5      4.41      3.26
    1   22    5     -6.75      0.36
    1   20    5      5.44     -2.18
    1   18    5     -3.46      4.01
    1   16    5     -3.41     -3.21
    1   14    5      5.34     -1.82
    1   12    5     -3.23      0.19
    1   10    5      2.78      1.38
    1    8    5      1.54     -5.83
    1    6    5     -5.33     -0.33
    1    4    5      5.22      5.54
    1    2    5     -3.85     -6.83
   -1    2    5      1.35      2.49
   -1    4    5     -4.74     -3.07
   -1    6    5      3.54     -2.43
   -1    8    5     -0.03      3.80
   -1   10    5     -1.94     -4.00
   -1   12    5      7.32     -4.55
   -1   14    5     -8.19      2.36
   -1   16    5      3.24     -3.02
   -1   18    5      1.36     -2.58
   -1   20    5     -7.59      2.23
   -1   22    5      6.71      0.35
   -1   24    5     -3.54     -0.76
   -1   26    5      2.78      2.55
   -1   28    5     -1.85      0.58
   -1   30    5      2.51      0.27
   -1   32    5      0.49      1.12
   -1   34    5     -2.97      1.18
   -1   36    5      4.54     -1.65
   -1   38    5     -4.86      1.54
    2   37    5      1.42      0.33
    2   35    5     -0.94      0.47
    2   33    5      3.28     -1.15
    2   31    5     -1.29      0.28
    2   29    5      1.66     -0.40
    2   27    5      0.60     -1.76
    2   25    5     -0.42     -2.70
    2   23    5      1.47      2.91
    2   21    5      0.66     -5.54
    2   19    5      0.34      3.19
    2   17    5     -0.53     -0.01
    2   15    5      3.79     -5.32
    2   13    5     -4.44     10.61
    2   11    5      0.40     -9.05
    2    9    5      1.85      5.67
    2    7    5     -2.17      1.30
    2    5    5      0.99     -1.81
    2    3    5      0.57      1.25
   -2    3    5      3.30     -9.91
   -2    5    5     -0.18      9.05
   -2    7    5     -2.52     -6.29
   -2    9    5      0.24     11.58
   -2   11    5      1.58    -11.80
   -2   13    5     -5.66     14.09
   -2   15    5      5.69     -3.22
   -2   17    5      0.82     -0.94
   -2   19    5     -1.69      6.79
   -2   21    5      2.18     -4.69
   -2   23    5     -0.70      0.53
   -2   25    5     -1.54      1.28
   -2   27    5     -0.17     -5.18
   -2   29    5     -0.42      3.92
   -2   31    5     -2.88     -3.83
   -2   33    5      2.30      1.97
   -2   35    5      0.54     -3.87
   -2   37    5     -3.32      2.66
    3   36    5      3.51     -1.99
    3   34    5     -2.68     -1.23
    3   32    5     -1.79      3.41
    3   30    5      0.14     -2.15
    3   28    5     -3.20      2.73
    3   26    5      2.57      0.08
    3   24    5     -5.66      0.98
    3   22    5      5.21      0.46
    3   20    5     -5.02      4.34
    3   18    5      0.94     -5.61
    3   16    5      1.83      4.87
    3   14    5     -3.90      0.10
    3   12    5      3.45     -3.69
    3   10    5      0.03      2.67
    3    8    5     -2.99     -0.94
    3    6    5      3.81      2.52
    3    4    5     -5.71     -9.48
   -3    4    5      1.26      2.59
   -3    6    5     -2.57     -1.66
   -3    8    5      3.00     -2.24
   -3   10    5      4.23     -2.28
   -3   12    5     -7.64      3.92
   -3   14    5      8.76     -9.83
   -3   16    5     -7.61      2.24
   -3   18    5     -2.46     -1.13
   -3   20    5      6.28     -3.18
   -3   22    5     -5.15      2.83
   -3   24    5      2.31     -0.51
   -3   26    5      1.83      0.43
   -3   28    5      0.99      0.84
   -3   30    5      0.47      0.00
   -3   32    5     -0.36      1.69
   -3   34    5      2.09     -1.07
   -3   36    5     -2.53      2.78
    4   37    5      1.07      1.34
    4   35    5      0.70     -1.32
    4   33    5      2.31      1.49
    4   31    5      1.24     -1.97
    4   29    5      1.45      1.09
    4   27    5      2.00     -2.54
    4   25    5      0.86      1.23
    4   23    5      0.03     -3.67
    4   21    5      0.25      1.07
    4   19    5      0.30     -1.33
    4   17    5      1.72     -0.64
    4   15    5     -3.35      1.23
    4   13    5      2.78     -4.23
    4   11    5     -1.43      2.44
    4    9    5     -0.13     -0.44
    4    7    5      3.18     -2.48
    4    5    5      0.08      4.69
   -4    5    5      2.94     -6.89
   -4    7    5     -4.11      4.38
   -4    9    5      0.72     -2.31
   -4   11    5     -5.24      7.07
   -4   13    5      7.35     -4.46
   -4   15    5     -4.12      6.47
   -4   17    5      2.95      2.21
   -4   19    5      3.14     -2.49
   -4   21    5     -4.04      3.09
   -4   23    5      1.45     -0.44
   -4   25    5     -1.68     -2.52
   -4   27    5     -1.60      3.75
   -4   29    5     -0.70     -5.25
   -4   31    5     -0.07      4.31
   -4   33    5     -1.04     -5.17
   -4   35    5     -0.96      3.94
   -4   37    5      3.53     -3.49
    5   36    5     -3.28      1.74
    5   34    5     -1.70      0.11
    5   32    5     -1.36     -2.63
    5   30    5     -2.30      3.50
    5   28    5     -1.33     -1.96
    5   26    5     -3.69      3.73
    5   24    5      3.33     -1.69
    5   22    5     -4.58      3.05
    5   20    5      2.89     -3.13
    5   18    5     -0.05      5.43
    5   16    5     -1.64     -2.20
    5   14    5      3.95     -1.06
    5   12    5     -2.17      8.12
    5   10    5     -1.92     -6.37
    5    8    5      2.12      4.02
    5    6    5     -6.92     -3.60
   -5    6    5      5.63      2.34
   -5    8    5     -2.00     -1.97
   -5   10    5      1.45      2.37
   -5   12    5      5.99     -8.96
   -5   14    5    -10.70      6.29
   -5   16    5      5.20     -7.08
   -5   18    5     -1.69     -1.26
   -5   20    5     -3.17      2.16
   -5   22    5      2.76     -4.03
   -5   24    5      2.84      3.55
   -5   26    5     -2.73     -1.52
   -5   28    5      4.33     -0.12
   -5   30    5     -0.74      1.66
   -5   32    5      1.36     -1.85
   -5   34    5     -0.92      2.64
   -5   36    5     -0.04     -1.49
    6   37    5     -0.79     -0.11
    6   35    5      3.41      1.00
    6   33    5     -0.02     -0.43
    6   31    5      4.53      0.50
    6   29    5      0.43     -2.78
    6   27    5      3.25      1.80
    6   25    5     -0.15     -2.39
    6   23    5      2.04     -0.32
    6   21    5     -0.92      1.01
    6   19    5     -1.09     -2.19
    6   17    5     -1.42     -0.86
    6   15    5      0.55      0.68
    6   13    5     -1.53     -2.40
    6   11    5     -0.18     -0.98
    6    9    5      4.82     -2.00
    6    7    5     -1.75      2.03
   -6    7    5      2.87      0.83
   -6    9    5     -6.76     -3.72
   -6   11    5      3.48      3.67
   -6   13    5     -4.74      3.20
   -6   15    5      8.38     -1.88
   -6   17    5     -3.25      4.86
   -6   19    5     -0.15      0.88
   -6   21    5      3.07     -0.82
   -6   23    5     -3.98      0.12
   -6   25    5      0.21      1.40
   -6   27    5     -1.20     -2.68
   -6   29    5     -1.54      4.02
   -6   31    5     -0.17     -4.80
   -6   33    5      0.67      5.09
   -6   35    5     -0.01     -5.02
   -6   37    5     -0.68      2.47
    7   36    5     -0.70     -2.70
    7   34    5     -1.31      1.76
    7   32    5     -2.24      1.32
    7   30    5     -3.91     -2.66
    7   28    5     -0.78      4.56
    7   26    5     -1.69     -3.73
    7   24    5     -3.25      4.82
    7   22    5      3.16     -2.95
    7   20    5     -0.88      2.44
    7   18    5      1.52     -0.67
    7   16    5      3.05     -0.39
    7   14    5     -1.24      4.77
    7   12    5      2.11     -3.79
    7   10    5     -0.10      5.31
    7    8    5     -7.21      0.70
   -7    8    5      8.73      1.89
   -7   10    5     -1.95     -2.90
   -7   12    5     -2.41      3.87
   -7   14    5      4.96     -7.86
   -7   16    5     -7.56      1.45
   -7   18    5      2.48     -1.32
   -7   20    5      0.02     -2.30
   -7   22    5      1.04      2.42
   -7   24    5     -1.52     -3.02
   -7   26    5      4.66      2.07
   -7   28    5     -2.31     -0.38
   -7   30    5      2.39     -1.75
   -7   32    5     -0.92      2.08
   -7   34    5     -0.35     -2.02
   -7   36    5      0.83      1.24
    8   37    5      2.15     -1.42
    8   35    5     -0.20      1.22
    8   33    5      3.44     -1.66
    8   31    5     -0.14      0.52
    8   29    5      6.48      0.38
    8   27    5     -2.39     -3.11
    8   25    5      5.53      1.01
    8   23    5     -2.28      0.35
    8   21    5      0.12     -3.08
    8   19    5     -0.82      3.39
    8   17    5     -2.83     -0.94
    8   15    5     -1.97     -2.51
    8   13    5     -2.62      0.13
    8   11    5      3.96     -1.25
    8    9    5     -3.90     -0.74
   -8    9    5      1.16      5.44
   -8   11    5     -1.85     -6.43
   -8   13    5      4.00      3.78
   -8   15    5     -5.03      4.86
   -8   17    5      6.96     -3.39
   -8   19    5     -1.61      3.75
   -8   21    5     -3.88     -0.15
   -8   23    5      3.49     -0.13
   -8   25    5     -2.46     -0.29
   -8   27    5     -0.88      0.70
   -8   29    5      0.97     -1.05
   -8   31    5     -1.60      3.22
   -8   33    5      0.91     -3.92
   -8   35    5      0.27      4.66
   -8   37    5     -0.33     -2.29
    9   36    5     -0.17      2.27
    9   34    5     -2.55     -2.96
    9   32    5     -1.69      0.87
    9   30    5     -0.64      4.03
    9   28    5     -4.50     -4.28
    9   26    5     -1.08      5.59
    9   24    5     -0.02     -3.95
    9   22    5     -2.12      3.01
    9   20    5      2.53     -0.62
    9   18    5      2.51     -2.56
    9   16    5      1.11      4.07
    9   14    5      4.92     -2.28
    9   12    5     -1.59      0.71
    9   10    5     -0.33      4.48
   -9   10    5      6.10     -0.17
   -9   12    5     -2.43     -0.98
   -9   14    5     -3.30     -0.24
   -9   16    5      2.66     -2.20
   -9   18    5     -2.04     -1.60
   -9   20    5      0.55     -0.25
   -9   22    5      0.85      0.13
   -9   24    5      0.25      0.99
   -9   26    5     -0.33     -1.65
   -9   28    5      1.14      0.81
   -9   30    5     -1.05      0.14
   -9   32    5      0.40     -2.42
   -9   34    5      0.25      1.89
   -9   36    5     -1.42     -2.55
   10   35    5      1.80     -3.57
   10   33    5      1.16      3.34
   10   31    5      2.78     -3.70
   10   29    5     -2.26     -0.08
   10   27    5      8.49      1.30
   10   25    5     -3.64     -3.36
   10   23    5      3.52      1.21
   10   21    5     -1.30      1.49
   10   19    5     -1.78     -3.35
   10   17    5     -2.46      3.62
   10   15    5     -3.44     -1.39
   10   13    5      0.33      1.37
   10   11    5     -5.54     -2.95
  -10   11    5     -1.32      7.06
  -10   13    5      1.78     -2.61
  -10   15    5      4.22     -0.40
  -10   17    5     -4.78      6.02
  -10   19    5      1.02     -3.33
  -10   21    5      3.10      1.91
  -10   23    5     -4.05     -0.47
  -10   25    5      1.14     -0.91
  -10   27    5      1.72      1.50
  -10   29    5     -2.46     -0.84
  -10   31    5      3.71     -0.45
  -10   33    5     -2.74      3.73
  -10   35    5      1.89     -2.76
   11   36    5     -2.13     -0.70
   11   34    5      2.24      3.79
   11   32    5     -3.16     -1.63
   11   30    5     -1.36     -1.41
   11   28    5     -0.28      5.30
   11   26    5     -3.04     -3.49
   11   24    5     -1.56      3.62
   11   22    5      0.61     -2.25
   11   20    5      0.79     -0.02
   11   18    5      0.35      2.37
   11   16    5      5.65     -5.42
   11   14    5     -1.25      2.01
   11   12    5      5.80      2.98
  -11   12    5      2.25     -4.14
  -11   14    5     -3.04      1.45
  -11   16    5      0.52     -3.09
  -11   18    5     -0.85      0.53
  -11   20    5      2.05     -0.24
  -11   22    5     -1.82     -1.68
  -11   24    5      1.25      1.75
  -11   26    5     -1.93      0.54
  -11   28    5      0.42     -1.18
  -11   30    5     -1.00     -0.05
  -11   32    5     -0.81      1.33
  -11   34    5     -0.04     -4.77
  -11   36    5      1.37      2.84
   12   35    5     -0.29      4.74
   12   33    5     -0.86     -6.28
   12   31    5      1.54      4.05
   12   29    5      3.66     -2.23
   12   27    5     -4.29     -2.97
   12   25    5      6.60      4.48
   12   23    5     -0.78     -5.36
   12   21    5      0.09      1.90
   12   19    5     -1.48      3.53
   12   17    5     -1.42     -4.80
   12   15    5     -1.53      6.04
   12   13    5     -5.17     -3.86
  -12   13    5     -1.57      2.07
  -12   15    5      1.11      3.51
  -12   17    5      2.23     -2.79
  -12   19    5     -2.21      4.23
  -12   21    5     -0.86     -2.52
  -12   23    5      1.92      0.86
  -12   25    5      1.24      0.40
  -12   27    5     -1.14     -2.48
  -12   29    5      3.37      1.94
  -12   31    5     -2.24      0.63
  -12   33    5      3.66     -1.13
  -12   35    5     -3.20      3.24
   13   34    5     -3.57     -3.36
   13   32    5      3.19      4.73
   13   30    5     -0.60     -0.29
   13   28    5     -2.97     -1.71
   13   26    5      1.11      3.15
   13   24    5     -2.62     -1.87
   13   22    5      0.17      2.81
   13   20    5     -1.32     -2.15
   13   18    5      3.91     -1.92
   13   16    5     -2.23      2.85
   13   14    5      6.33     -3.93
  -13   14    5      1.78     -6.29
  -13   16    5     -3.13      2.84
  -13   18    5      2.87     -3.73
  -13   20    5     -1.61      0.30
  -13   22    5      0.66      2.56
  -13   24    5     -1.96     -3.27
  -13   26    5      0.72      2.13
  -13   28    5     -3.07      0.66
  -13   30    5      0.31     -0.98
  -13   32    5     -0.20     -1.95
  -13   34    5     -1.11      2.71
   14   35    5     -0.35     -5.68
   14   33    5      1.10      5.85
   14   31    5     -2.83     -4.84
   14   29    5     -0.23      0.20
   14   27    5      4.33      3.08
   14   25    5     -1.94     -6.74
   14   23    5      0.16      6.23
   14   21    5      2.81     -3.22
   14   19    5     -1.54     -1.76
   14   17    5     -0.56      7.39
   14   15    5     -2.87     -5.46
  -14   15    5     -1.62     -1.78
  -14   17    5     -1.50      3.18
  -14   19    5      3.11     -1.32
  -14   21    5     -2.19      2.50
  -14   23    5      1.78     -1.76
  -14   25    5      0.15     -0.73
  -14   27    5      1.87      2.17
  -14   29    5      0.51     -2.42
  -14   31    5      1.52      1.10
  -14   33    5     -1.42      1.48
  -14   35    5      1.55      0.50
   15   34    5      2.83      4.26
   15   32    5     -0.40     -4.96
   15   30    5     -0.47      4.01
   15   28    5      3.56     -0.43
   15   26    5     -4.69     -0.88
   15   24    5      2.56      2.61
   15   22    5     -3.13     -3.63
   15   20    5      2.89      3.80
   15   18    5     -2.79     -2.77
   15   16    5      3.30     -2.36
  -15   16    5      1.87     -7.13
  -15   18    5     -1.07      3.32
  -15   20    5      0.08     -1.61
  -15   22    5     -0.33     -2.98
  -15   24    5     -0.66      4.85
  -15   26    5     -2.00     -2.91
  -15   28    5      0.47      0.03
  -15   30    5     -1.53      1.39
  -15   32    5     -0.69     -1.33
  -15   34    5      1.96     -2.39
   16   33    5     -2.65     -5.25
   16   31    5      1.48      2.94
   16   29    5     -1.93      0.50
   16   27    5     -0.89     -4.03
   16   25    5      0.66      4.90
   16   23    5      3.22     -4.32
   16   21    5     -4.68      1.48
   16   19    5      3.05      3.25
   16   17    5     -1.41     -4.79
  -16   17    5      0.03      1.80
  -16   19    5     -2.59     -0.27
  -16   21    5      3.10     -0.10
  -16   23    5     -0.44      1.16
  -16   25    5      1.15      0.68
  -16   27    5      0.76     -2.94
  -16   29    5     -0.29      3.69
  -16   31    5      1.09     -1.56
  -16   33    5     -0.96      1.74
   17   34    5      1.17     -2.60
   17   32    5      1.09      5.17
   17   30    5      2.30     -4.97
   17   28    5     -2.66      2.87
   17   26    5      4.02      0.41
   17   24    5     -3.84     -3.06
   17   22    5      3.94      5.23
   17   20    5     -3.38     -6.36
   17   18    5      2.19      3.62
  -17   18    5      0.75     -5.00
  -17   20    5      0.23      0.92
  -17   22    5     -2.04      1.57
  -17   24    5      0.31     -4.16
  -17   26    5     -0.82      2.66
  -17   28    5      0.10     -0.15
  -17   30    5     -0.04     -2.56
  -17   32    5      0.54      1.13
   18   33    5     -0.33      3.20
   18   31    5     -2.91     -3.44
   18   29    5      0.74      0.01
   18   27    5     -0.33      2.46
   18   25    5      0.08     -2.04
   18   23    5     -2.62     -0.15
   18   21    5      2.96      2.42
   18   19    5     -2.76     -2.87
  -18   19    5     -0.11      4.80
  -18   21    5      0.25     -1.66
  -18   23    5      1.04      0.91
  -18   25    5      0.04     -0.60
  -18   27    5     -0.41      2.88
  -18   29    5      1.41     -3.28
  -18   31    5     -3.25      4.16
  -18   33    5      1.22     -0.99
   19   32    5      1.00     -3.09
   19   30    5      1.63      4.47
   19   28    5     -0.26     -2.81
   19   26    5     -0.58     -1.07
   19   24    5      2.34      4.73
   19   22    5     -2.06     -6.57
   19   20    5      3.33      5.66
  -19   20    5     -1.26     -3.12
  -19   22    5      1.67     -0.12
  -19   24    5     -2.29      1.45
  -19   26    5      1.03     -2.00
  -19   28    5     -0.25     -0.59
  -19   30    5      1.42      0.76
  -19   32    5      1.57     -3.02
   20   31    5     -0.24      3.71
   20   29    5     -0.28     -2.05
   20   27    5     -0.89      0.04
   20   25    5      0.98     -0.97
   20   23    5     -1.32      3.14
   20   21    5     -0.59     -3.69
  -20   21    5     -0.06      5.01
  -20   23    5      0.37     -1.91
  -20   25    5     -0.24      0.99
  -20   27    5      1.21     -0.78
  -20   29    5     -4.56      3.61
  -20   31    5      2.63     -2.65
   21   30    5     -3.32     -1.76
   21   28    5      4.69      0.88
   21   26    5     -3.78      2.82
   21   24    5      1.69     -5.52
   21   22    5      1.17      5.83
  -21   22    5     -3.32     -2.67
  -21   24    5      1.44      0.24
  -21   26    5      0.69     -0.04
  -21   28    5      0.51      0.11
  -21   30    5      0.77     -2.34
   22   31    5      0.15     -3.55
   22   29    5     -0.86      2.99
   22   27    5      2.29     -2.60
   22   25    5     -2.13      2.29
   22   23    5      1.78     -3.35
  -22   23    5      0.95      3.86
  -22   25    5      0.49     -1.06
  -22   27    5     -3.53      0.52
  -22   29    5      3.31     -0.96
  -22   31    5     -5.24      3.67
   23   30    5      3.75      0.30
   23   28    5     -6.70      1.19
   23   26    5      4.93     -2.66
   23   24    5     -2.42      4.71
  -23   24    5     -0.82     -2.04
  -23   26    5     -0.77      1.62
  -23   28    5      1.98     -2.24
  -23   30    5      1.43      1.46
   24   29    5      2.07     -3.58
   24   27    5     -1.23      3.17
   24   25    5      1.54     -3.32
  -24   25    5      0.34      1.64
  -24   27    5      1.18     -0.03
  -24   29    5     -3.76      0.30
   25   28    5      2.90     -0.33
   25   26    5     -3.45      1.97
  -25   26    5      0.97     -2.97
  -25   28    5     -0.33      2.94
   26   27    5      1.46     -3.82
  -26   27    5     -0.56     -0.46
  -17   34    5      0.09     -1.65
    0    0    6    -11.58      0.27
    0    2    6      9.27      0.26
    0    4    6     -4.54      0.87
    0    6    6      0.30     -3.28
    0    8    6      2.57      3.39
    0   10    6      0.79     -1.50
    0   12    6     -2.48     -3.10
    0   14    6      0.86      6.14
    0   16    6      2.04     -3.01
    0   18    6     -2.18      5.03
    0   20    6      1.90      2.83
    0   22    6      0.81      1.32
    0   24    6      2.22      2.81
    0   26    6      2.00      1.66
    0   28    6     -1.14      0.26
    0   30    6      4.20      2.71
    0   32    6     -4.99     -0.27
    0   34    6      2.45     -1.74
    1   35    6      1.54     -4.73
    1   33    6     -0.50      5.73
    1   31    6      2.92     -4.29
    1   29    6     -1.09      1.71
    1   27    6     -1.84     -2.63
    1   25    6     -2.83     -1.00
    1   23    6      0.60     -4.09
    1   21    6     -1.86     -0.19
    1   19    6     -2.99     -4.72
    1   17    6      3.62     -0.43
    1   15    6     -2.00     -6.58
    1   13    6     -0.33      7.17
    1   11    6      0.49     -7.48
    1    9    6      0.43      4.90
    1    7    6     -1.31      0.65
    1    5    6     -0.82     -3.33
    1    3    6     -1.16      4.77
    1    1    6      1.12     -5.21
   -1    3    6     -2.39     -4.69
   -1    5    6      2.51      2.62
   -1    7    6     -3.61      0.11
   -1    9    6      1.18     -4.08
   -1   11    6     -0.85      8.44
   -1   13    6     -0.07     -7.45
   -1   15    6      1.56      2.57
   -1   17    6     -4.08     -3.53
   -1   19    6      2.52     -0.30
   -1   21    6     -0.64     -6.19
   -1   23    6     -2.11      1.45
   -1   25    6     -3.16     -2.09
   -1   27    6      1.62     -2.63
   -1   29    6     -2.12     -2.01
   -1   31    6     -2.16      1.38
   -1   33    6      3.01     -2.84
   -1   35    6     -0.83      3.03
    2   34    6     -4.30     -2.57
    2   32    6      2.84      1.85
    2   30    6     -4.34     -1.34
    2   28    6      2.28      1.38
    2   26    6      2.93      2.11
    2   24    6     -0.52      0.76
    2   22    6      3.50      1.89
    2   20    6     -1.33      4.84
    2   18    6      3.86     -0.03
    2   16    6     -3.27      6.12
    2   14    6      1.49     -1.91
    2   12    6     -0.04      1.65
    2   10    6     -0.73      1.09
    2    8    6      0.06     -4.17
    2    6    6      1.28      4.10
    2    4    6      5.63     -2.84
    2    2    6     -8.60      0.53
   -2    4    6      6.37      1.62
   -2    6    6      0.29      0.96
   -2    8    6     -1.41     -2.20
   -2   10    6      0.08     -0.77
   -2   12    6      3.27      3.81
   -2   14    6     -1.32     -5.47
   -2   16    6     -0.11      7.13
   -2   18    6      1.57     -0.38
   -2   20    6     -0.11      1.35
   -2   22    6     -0.46      2.49
   -2   24    6      3.02      1.82
   -2   26    6     -0.21      0.43
   -2   28    6      3.86      3.15
   -2   30    6     -2.50      0.32
   -2   32    6      3.45     -0.89
   -2   34    6     -2.37      3.23
    3   35    6      3.80      8.03
    3   33    6      1.22     -5.05
    3   31    6     -0.02      3.78
    3   29    6      1.78     -3.42
    3   27    6     -2.34      2.15
    3   25    6      0.06     -2.40
    3   23    6     -3.89     -0.90
    3   21    6     -0.85     -3.17
    3   19    6      1.11     -2.52
    3   17    6     -3.18     -3.96
    3   15    6      1.02      1.13
    3   13    6      1.81     -5.46
    3   11    6      0.08      4.13
    3    9    6     -2.46     -2.72
    3    7    6      1.45     -0.63
    3    5    6     -4.36      3.98
    3    3    6      2.46     -3.74
   -3    5    6     -5.17     -3.33
   -3    7    6      2.40      0.67
   -3    9    6     -2.52      2.94
   -3   11    6      0.30     -4.37
   -3   13    6     -1.92      2.93
   -3   15    6     -1.26     -1.37
   -3   17    6      2.13     -2.62
   -3   19    6     -2.22     -2.84
   -3   21    6      0.28      2.55
   -3   23    6     -0.78     -4.33
   -3   25    6      0.47     -1.69
   -3   27    6     -5.04      1.15
   -3   29    6      1.43     -2.68
   -3   31    6     -0.31     -1.08
   -3   33    6     -2.09      0.70
    4   34    6     -0.87      2.12
    4   32    6     -4.13     -3.16
    4   30    6      1.23      1.10
    4   28    6      0.14     -0.28
    4   26    6     -1.46      0.01
    4   24    6      5.61      0.37
    4   22    6     -1.08      4.35
    4   20    6      3.51     -1.96
    4   18    6     -2.47      7.07
    4   16    6      3.85     -0.80
    4   14    6     -2.74      2.73
    4   12    6     -1.06      1.62
    4   10    6      2.48     -1.85
    4    8    6     -1.84      4.84
    4    6    6      4.39     -5.82
    4    4    6     -2.90      3.35
   -4    6    6      2.90      3.42
   -4    8    6      2.90     -1.98
   -4   10    6     -0.84      1.59
   -4   12    6      1.46     -3.28
   -4   14    6      1.81      5.41
   -4   16    6      1.41     -2.63
   -4   18    6     -1.02      3.62
   -4   20    6     -0.52      1.56
   -4   22    6      2.60     -0.49
   -4   24    6     -2.01      1.23
   -4   26    6      3.76      1.41
   -4   28    6     -1.06      0.81
   -4   30    6      2.55      0.44
   -4   32    6      0.62      2.00
   -4   34    6      0.58     -2.02
    5   33    6      4.86      3.63
    5   31    6      0.67     -0.30
    5   29    6      0.13      1.92
    5   27    6      0.11     -3.10
    5   25    6     -2.42      2.73
    5   23    6     -0.70     -1.50
    5   21    6     -1.93     -2.47
    5   19    6     -2.03     -0.63
    5   17    6      0.87     -3.19
    5   15    6     -0.88     -2.13
    5   13    6      0.19      0.19
    5   11    6      0.84     -3.41
    5    9    6      0.64      1.55
    5    7    6     -3.55     -0.69
    5    5    6      1.18     -1.98
   -5    7    6     -3.08      0.09
   -5    9    6     -0.71     -1.03
   -5   11    6     -2.80      1.45
   -5   13    6     -0.18      0.17
   -5   15    6     -2.79     -4.94
   -5   17    6     -1.01      1.94
   -5   19    6      1.24     -1.70
   -5   21    6      0.33     -2.53
   -5   23    6     -1.73      0.74
   -5   25    6     -0.58      1.17
   -5   27    6      0.97     -4.61
   -5   29    6     -3.68      2.10
   -5   31    6     -0.14     -1.35
   -5   33    6     -1.48     -0.32
    6   34    6     -1.72     -3.27
    6   32    6     -1.79      2.06
    6   30    6     -1.17     -1.75
    6   28    6     -1.59     -0.28
    6   26    6      4.09     -0.39
    6   24    6     -1.86      0.77
    6   22    6      3.38     -2.52
    6   20    6      0.62      6.76
    6   18    6      3.36     -3.09
    6   16    6     -2.05      3.75
    6   14    6      0.57      1.98
    6   12    6      1.67     -1.53
    6   10    6     -4.28      5.55
    6    8    6      5.77     -4.76
    6    6    6     -1.37      6.15
   -6    8    6      1.00      3.88
   -6   10    6      6.01     -3.04
   -6   12    6     -1.51      2.30
   -6   14    6      5.01     -0.46
   -6   16    6     -0.96      3.48
   -6   18    6      2.25     -0.25
   -6   20    6     -0.78      0.09
   -6   22    6     -1.40      3.10
   -6   24    6      2.57     -2.71
   -6   26    6     -0.88      2.96
   -6   28    6      1.54     -1.08
   -6   30    6      2.18      1.30
   -6   32    6     -0.75     -0.40
   -6   34    6      3.50      0.40
    7   33    6     -1.85      0.69
    7   31    6      4.20     -1.14
    7   29    6      0.08      0.57
    7   27    6     -0.42      3.94
    7   25    6     -0.17     -3.35
    7   23    6     -2.91      1.05
    7   21    6     -0.19      1.51
    7   19    6     -2.16     -4.96
    7   17    6     -2.70      2.29
    7   15    6      2.80     -2.05
    7   13    6     -2.67     -2.38
    7   11    6      0.74      1.41
    7    9    6     -0.98     -4.54
    7    7    6     -1.18      1.20
   -7    9    6     -1.81      2.91
   -7   11    6     -2.20     -0.49
   -7   13    6     -4.53     -3.37
   -7   15    6     -0.58      3.19
   -7   17    6     -1.05     -5.59
   -7   19    6     -0.58      1.03
   -7   21    6     -0.83     -0.86
   -7   23    6      2.77      0.95
   -7   25    6     -2.78     -3.74
   -7   27    6     -0.45      3.78
   -7   29    6      0.24     -3.33
   -7   31    6     -2.83      1.29
   -7   33    6     -0.68     -0.53
    8   34    6     -1.72      1.47
    8   32    6     -1.03     -3.14
    8   30    6     -2.81      1.52
    8   28    6      1.88     -0.78
    8   26    6     -2.43     -1.67
    8   24    6      2.96      0.05
    8   22    6      1.40      2.39
    8   20    6      1.29     -4.07
    8   18    6      0.37      4.18
    8   16    6      3.05     -0.23
    8   14    6      0.46     -1.19
    8   12    6     -1.36      4.61
    8   10    6      3.34     -3.36
    8    8    6      0.43      6.01
   -8   10    6     -1.61      2.49
   -8   12    6      9.46     -0.51
   -8   14    6     -2.50      1.38
   -8   16    6      5.94      0.62
   -8   18    6     -3.33      2.32
   -8   20    6      2.71      0.90
   -8   22    6     -0.66     -2.89
   -8   24    6     -0.98      5.15
   -8   26    6      0.81     -3.64
   -8   28    6      1.67      3.04
   -8   30    6     -0.65     -1.24
   -8   32    6      4.31      0.25
   -8   34    6     -0.82      0.61
    9   33    6      4.09     -0.96
    9   31    6     -0.82      1.95
    9   29    6      1.46     -0.41
    9   27    6      1.33     -1.38
    9   25    6     -2.27      3.73
    9   23    6      1.59     -0.78
    9   21    6     -4.14     -3.21
    9   19    6     -0.17      5.58
    9   17    6      0.15     -4.99
    9   15    6     -6.31      1.30
    9   13    6      4.37      1.54
    9   11    6     -3.92     -4.32
    9    9    6     -1.75      2.28
   -9   11    6     -3.61      1.58
   -9   13    6     -2.13      0.01
   -9   15    6     -2.85     -3.70
   -9   17    6     -1.76      1.73
   -9   19    6      0.35     -2.98
   -9   21    6      1.55      1.61
   -9   23    6     -3.12     -3.01
   -9   25    6      3.36      2.56
   -9   27    6     -1.85     -3.27
   -9   29    6     -1.37      1.03
   -9   31    6     -0.76     -0.04
   -9   33    6     -2.26     -0.09
   10   32    6     -2.21      2.70
   10   30    6      1.88     -2.75
   10   28    6     -5.02     -0.20
   10   26    6      3.25      1.57
   10   24    6     -1.13     -1.79
   10   22    6     -0.02     -1.18
   10   20    6      2.76      3.50
   10   18    6      1.68     -2.72
   10   16    6      0.16     -0.76
   10   14    6      2.35      2.06
   10   12    6      0.77     -2.23
   10   10    6      4.81      3.33
  -10   12    6     -2.54      1.42
  -10   14    6      7.79      0.66
  -10   16    6     -2.49      1.75
  -10   18    6      4.75     -0.67
  -10   20    6     -3.32      0.93
  -10   22    6      0.01      2.40
  -10   24    6      1.61     -2.93
  -10   26    6     -1.45      4.20
  -10   28    6      0.29     -2.04
  -10   30    6      2.73      1.78
  -10   32    6     -0.03     -0.65
   11   33    6      0.44      0.51
   11   31    6      2.34     -1.14
   11   29    6      1.46      2.03
   11   27    6     -1.10     -0.26
   11   25    6      2.59     -1.31
   11   23    6     -2.83      0.22
   11   21    6      2.55      3.21
   11   19    6     -3.78     -6.10
   11   17    6     -1.28      6.49
   11   15    6      1.72     -1.54
   11   13    6     -6.30     -1.86
   11   11    6      0.22      2.94
  -11   13    6     -3.85      0.99
  -11   15    6     -2.34     -0.98
  -11   17    6      0.21     -2.14
  -11   19    6     -0.53      2.22
  -11   21    6     -0.96     -3.22
  -11   23    6      3.09      1.47
  -11   25    6     -1.87     -2.03
  -11   27    6      0.38     -0.63
  -11   29    6     -0.12      0.72
  -11   31    6     -2.35     -2.14
  -11   33    6     -0.21      0.71
   12   32    6      1.13     -1.21
   12   30    6     -6.76      1.59
   12   28    6      5.54     -0.02
   12   26    6     -5.24     -2.14
   12   24    6      0.80      2.57
   12   22    6      1.58      0.88
   12   20    6     -2.70     -3.30
   12   18    6      3.20      2.02
   12   16    6      0.61     -0.22
   12   14    6      0.95     -2.33
   12   12    6      5.13      1.04
  -12   14    6     -0.27      1.74
  -12   16    6      2.52     -0.27
  -12   18    6     -1.60      1.32
  -12   20    6      0.89     -0.52
  -12   22    6      1.20      0.54
  -12   24    6     -4.94      1.71
  -12   26    6      3.68     -0.29
  -12   28    6     -1.10      2.07
  -12   30    6      0.86     -0.88
  -12   32    6      1.46      1.34
   13   31    6      0.80      1.40
   13   29    6      0.36     -2.99
   13   27    6      2.68      2.09
   13   25    6     -0.67     -0.67
   13   23    6      2.21     -0.36
   13   21    6     -2.21     -3.30
   13   19    6      3.54      6.36
   13   17    6     -3.66     -5.83
   13   15    6     -0.57      3.48
   13   13    6     -0.65      1.63
  -13   15    6      0.06     -0.87
  -13   17    6     -1.94      1.61
  -13   19    6      1.39     -3.26
  -13   21    6      0.46      2.34
  -13   23    6      0.34     -1.84
  -13   25    6      0.44     -1.26
  -13   27    6      0.95     -0.09
  -13   29    6     -2.19     -1.91
  -13   31    6      0.78      1.30
   14   32    6     -4.25     -1.12
   14   30    6      5.16      0.45
   14   28    6     -7.22     -0.03
   14   26    6      2.27      2.16
   14   24    6     -0.99     -1.29
   14   22    6     -3.61      0.01
   14   20    6      3.67      3.68
   14   18    6     -4.61     -3.83
   14   16    6      3.74      0.38
   14   14    6      0.18      0.62
  -14   16    6      2.10      0.28
  -14   18    6     -1.24      0.54
  -14   20    6     -0.17      0.73
  -14   22    6     -3.61     -1.12
  -14   24    6      4.97      2.99
  -14   26    6     -5.81     -0.45
  -14   28    6      3.43      0.77
  -14   30    6     -0.43      1.67
  -14   32    6      1.01     -0.38
   15   31    6      0.85     -1.89
   15   29    6      1.34      2.64
   15   27    6      0.50     -2.83
   15   25    6      0.76     -0.39
   15   23    6      2.15     -0.83
   15   21    6      1.86      2.05
   15   19    6     -2.42     -5.06
   15   17    6      4.49      5.82
   15   15    6     -3.27     -3.01
  -15   17    6      3.43     -3.33
  -15   19    6     -2.10      2.56
  -15   21    6      3.56     -2.30
  -15   23    6     -1.32     -0.04
  -15   25    6      1.65     -1.02
  -15   27    6     -0.89     -0.26
  -15   29    6      0.81     -1.45
  -15   31    6     -2.42     -0.72
   16   30    6     -4.31     -1.05
   16   28    6      1.81      0.27
   16   26    6     -1.02      1.38
   16   24    6     -3.54      0.63
   16   22    6      1.36      1.85
   16   20    6     -4.54     -3.49
   16   18    6      3.05      4.26
   16   16    6     -4.18     -2.50
  -16   18    6      0.81     -1.97
  -16   20    6     -1.06     -0.11
  -16   22    6      0.58      3.81
  -16   24    6     -4.76     -3.33
  -16   26    6      4.61      3.74
  -16   28    6     -2.67      0.14
  -16   30    6      1.75     -0.64
   17   29    6      1.27     -2.26
   17   27    6     -0.61      0.04
   17   25    6      3.99     -0.27
   17   23    6     -1.42     -1.24
   17   21    6      2.39     -1.31
   17   19    6      3.61      2.73
   17   17    6     -3.17     -3.40
  -17   19    6      5.12     -1.78
  -17   21    6     -3.34      0.44
  -17   23    6      4.14     -1.85
  -17   25    6     -0.87      0.57
  -17   27    6     -0.51     -2.52
  -17   29    6     -0.81      1.47
   18   30    6     -0.36      1.53
   18   28    6      0.42      2.49
   18   26    6     -4.24     -2.74
   18   24    6      2.50      3.94
   18   22    6     -3.71     -1.96
   18   20    6     -0.84      2.63
   18   18    6     -2.15     -3.26
  -18   20    6     -2.54      1.02
  -18   22    6      0.05     -2.99
  -18   24    6      0.36      5.01
  -18   26    6     -1.52     -2.08
  -18   28    6      1.40      1.07
  -18   30    6      0.30      1.41
   19   29    6     -0.66     -0.78
   19   27    6      3.38     -0.56
   19   25    6     -2.53     -1.84
   19   23    6      4.05      0.66
   19   21    6      1.51     -0.41
   19   19    6     -1.59     -0.25
  -19   21    6      5.43     -0.92
  -19   23    6     -3.12      1.07
  -19   25    6      1.68     -3.05
  -19   27    6      0.34      1.49
  -19   29    6     -1.28     -1.84
   20   28    6     -2.95     -1.42
   20   26    6      3.44      5.61
   20   24    6     -4.99     -4.12
   20   22    6     -0.41      2.37
   20   20    6      0.26     -0.57
  -20   22    6     -3.05      2.45
  -20   24    6      1.19     -1.72
  -20   26    6     -1.28      2.35
  -20   28    6      1.61     -0.64
   21   27    6     -1.75     -0.97
   21   25    6      3.23     -0.63
   21   23    6      0.76     -0.18
   21   21    6     -1.19      0.22
  -21   23    6      4.22     -2.77
  -21   25    6     -1.53      2.70
  -21   27    6     -0.90     -2.43
   22   26    6     -2.69     -2.47
   22   24    6      0.87      3.57
   22   22    6     -0.39     -1.26
  -22   24    6     -2.39      0.42
  -22   26    6      2.08     -0.88
   23   25    6     -0.27      1.54
   23   23    6     -0.63     -2.13
  -23   25    6      1.29     -3.80
   24   24    6      0.32     -0.70
    0    1    7      0.79     -4.13
    0    3    7     -1.74      5.18
    0    5    7      1.97     -8.70
    0    7    7      0.24      5.92
    0    9    7     -0.20     -7.47
    0   11    7     -1.48      6.18
    0   13    7      2.17     -5.26
    0   15    7      0.41      0.50
    0   17    7     -1.72      8.57
    0   19    7      1.47     -6.53
    0   21    7     -1.03      8.10
    0   23    7     -0.76     -1.97
    0   25    7      1.02      0.41
    0   27    7     -1.97      2.33
    0   29    7      0.61     -1.16
    0   31    7     -1.10      0.77
    1   30    7     -1.63      0.34
    1   28    7      0.77     -0.82
    1   26    7      0.68     -2.78
    1   24    7      0.05      2.97
    1   22    7     -1.53     -2.85
    1   20    7      3.96     -3.41
    1   18    7     -3.22      0.55
    1   16    7      2.52     -1.33
    1   14    7      0.95     -1.49
    1   12    7     -3.49      1.08
    1   10    7      5.37      3.22
    1    8    7     -5.07     -2.97
    1    6    7      2.85      2.43
    1    4    7     -1.76      3.29
    1    2    7     -0.03     -2.46
   -1    2    7     -1.04      1.62
   -1    4    7      0.90      0.02
   -1    6    7     -2.02      0.98
   -1    8    7      3.91      2.46
   -1   10    7     -5.05      1.64
   -1   12    7      3.10     -4.41
   -1   14    7     -1.61      5.87
   -1   16    7     -2.81     -6.26
   -1   18    7      3.18     -1.89
   -1   20    7     -2.57     -1.57
   -1   22    7      1.07      0.58
   -1   24    7      1.79     -5.27
   -1   26    7     -2.52      2.37
   -1   28    7      3.04      0.19
   -1   30    7      1.35     -1.88
    2   31    7     -1.93     -0.83
    2   29    7      1.32      2.03
    2   27    7      0.45      0.22
    2   25    7     -0.73     -0.17
    2   23    7      2.04      3.56
    2   21    7     -2.68     -2.53
    2   19    7     -0.41      6.50
    2   17    7      0.10     -2.84
    2   15    7     -0.92      0.30
    2   13    7     -2.43      3.64
    2   11    7      2.58     -6.81
    2    9    7     -2.28      4.65
    2    7    7      1.51     -5.44
    2    5    7     -1.38      3.67
    2    3    7      2.50     -4.67
   -2    3    7      0.86     -7.56
   -2    5    7     -1.40      5.35
   -2    7    7      0.00     -6.95
   -2    9    7      0.24      4.44
   -2   11    7      1.96     -7.27
   -2   13    7     -1.41      6.19
   -2   15    7      2.08      0.74
   -2   17    7      2.06     -3.40
   -2   19    7     -2.17     11.37
   -2   21    7      2.57     -4.08
   -2   23    7     -1.61      2.54
   -2   25    7     -0.50      3.08
   -2   27    7      0.04     -2.80
   -2   29    7     -3.33      1.90
   -2   31    7      0.10     -0.35
    3   30    7      2.38     -0.89
    3   28    7     -4.01     -1.16
    3   26    7      1.12     -0.25
    3   24    7     -1.81     -1.99
    3   22    7      2.48     -1.78
    3   20    7     -1.58      1.85
    3   18    7      3.89     -5.93
    3   16    7     -0.77      3.31
    3   14    7      0.09     -1.71
    3   12    7      3.99      3.02
    3   10    7     -4.05     -2.61
    3    8    7      5.38      4.75
    3    6    7     -4.80     -1.23
    3    4    7      0.91     -1.54
   -3    4    7     -1.35      1.70
   -3    6    7      2.38     -0.48
   -3    8    7     -3.12      2.95
   -3   10    7      4.28     -2.64
   -3   12    7     -4.87      7.79
   -3   14    7      0.75    -10.48
   -3   16    7     -0.72      4.06
   -3   18    7     -3.15     -3.69
   -3   20    7      2.37     -4.67
   -3   22    7     -2.17     -0.70
   -3   24    7      0.13      0.57
   -3   26    7      4.05     -2.41
   -3   28    7     -2.00     -1.16
   -3   30    7      3.27      2.17
    4   31    7      4.37      2.61
    4   29    7     -2.22      0.14
    4   27    7      3.19      1.70
    4   25    7      0.90      0.99
    4   23    7     -2.80      0.63
    4   21    7      2.83      2.34
    4   19    7     -3.22      0.72
    4   17    7     -1.55      0.91
    4   15    7     -0.25      1.50
    4   13    7      0.30     -5.28
    4   11    7     -5.29      4.31
    4    9    7      4.52     -4.12
    4    7    7     -3.07      0.58
    4    5    7      3.20     -0.93
   -4    5    7     -1.15     -3.64
   -4    7    7     -0.74      1.06
   -4    9    7      0.57     -3.94
   -4   11    7     -1.80      3.55
   -4   13    7      4.41     -4.33
   -4   15    7     -0.99      4.44
   -4   17    7      1.27      4.93
   -4   19    7      2.61     -2.67
   -4   21    7     -2.53      5.52
   -4   23    7      2.85      1.97
   -4   25    7     -2.48     -2.23
   -4   27    7     -1.35      4.42
   -4   29    7     -0.13     -2.03
    5   30    7     -3.65     -1.61
    5   28    7      2.15     -0.20
    5   26    7     -3.20     -1.60
    5   24    7     -0.10     -1.73
    5   22    7      1.05      0.43
    5   20    7      1.10     -5.55
    5   18    7     -0.11      3.39
    5   16    7      3.46     -3.88
    5   14    7      0.24      3.19
    5   12    7      0.35     -1.29
    5   10    7      2.84      3.13
    5    8    7     -3.38     -2.44
    5    6    7      2.11      2.42
   -5    6    7     -2.08      3.47
   -5    8    7      3.63     -1.72
   -5   10    7     -3.38      4.81
   -5   12    7      3.17     -7.14
   -5   14    7     -4.91      6.91
   -5   16    7      1.12     -7.45
   -5   18    7     -0.30     -3.18
   -5   20    7     -3.99      2.74
   -5   22    7      3.63     -6.27
   -5   24    7     -1.38      0.44
   -5   26    7     -0.87     -1.17
   -5   28    7      5.42      0.35
   -5   30    7     -1.59     -1.01
    6   29    7      4.59      2.61
    6   27    7     -1.45     -0.47
    6   25    7      1.47      2.71
    6   23    7      1.56      0.76
    6   21    7     -3.68      2.22
    6   19    7     -0.27      0.74
    6   17    7     -0.22      2.67
    6   15    7     -2.93     -3.58
    6   13    7     -1.35      4.45
    6   11    7      2.24     -5.20
    6    9    7     -4.94      1.84
    6    7    7      4.58      0.18
   -6    7    7     -0.92     -0.24
   -6    9    7     -2.05     -0.58
   -6   11    7      2.87     -1.18
   -6   13    7     -2.55      3.68
   -6   15    7      3.50     -1.28
   -6   17    7     -0.02      3.64
   -6   19    7     -0.22      3.30
   -6   21    7      3.43      0.19
   -6   23    7     -3.71      0.98
   -6   25    7      2.13      2.93
   -6   27    7     -2.24     -1.32
   -6   29    7     -2.01      1.61
    7   30    7      0.25     -0.31
    7   28    7     -3.72     -3.15
    7   26    7      0.26      0.29
    7   24    7      1.47     -0.40
    7   22    7     -2.03     -4.79
    7   20    7      3.40      1.85
    7   18    7      2.04     -4.49
    7   16    7     -2.06      1.26
    7   14    7      4.58     -0.95
    7   12    7     -0.76      0.88
    7   10    7      1.19     -1.02
    7    8    7     -0.37      2.01
   -7    8    7     -2.05      1.74
   -7   10    7      1.49     -2.08
   -7   12    7     -2.38      3.53
   -7   14    7      3.66     -7.55
   -7   16    7     -5.20      1.44
   -7   18    7      0.70     -0.94
   -7   20    7      1.67     -6.53
   -7   22    7     -3.89      3.90
   -7   24    7      2.16     -3.53
   -7   26    7      2.39     -0.37
   -7   28    7     -2.24     -0.96
   -7   30    7      3.35      0.45
    8   29    7     -1.18     -0.51
    8   27    7      3.56      2.42
    8   25    7     -1.43     -0.59
    8   23    7     -0.92      2.22
    8   21    7     -0.75      2.25
    8   19    7     -0.88      2.25
    8   17    7     -2.37     -0.91
    8   15    7     -0.31      4.15
    8   13    7     -1.71     -3.93
    8   11    7     -0.83      4.31
    8    9    7      1.56     -1.65
   -8    9    7      1.52      0.92
   -8   11    7     -1.92      0.25
   -8   13    7      2.11      1.28
   -8   15    7     -1.15      4.61
   -8   17    7      1.29     -0.42
   -8   19    7      1.71      2.15
   -8   21    7     -2.88      2.57
   -8   23    7      4.55     -0.99
   -8   25    7     -4.33      2.38
   -8   27    7      0.90     -0.45
   -8   29    7     -0.88      0.88
    9   28    7      1.09      1.79
    9   26    7     -1.20     -1.93
    9   24    7     -0.81     -2.64
    9   22    7      4.53      1.69
    9   20    7     -1.30     -5.80
    9   18    7      1.49      0.70
    9   16    7      4.02     -1.57
    9   14    7     -2.42     -1.37
    9   12    7      3.00     -1.05
    9   10    7     -1.31     -0.25
   -9   10    7      1.12     -1.27
   -9   12    7     -0.45     -4.11
   -9   14    7     -3.30      2.00
   -9   16    7      4.30     -6.16
   -9   18    7     -3.17     -1.18
   -9   20    7     -1.09      0.94
   -9   22    7      1.23     -3.15
   -9   24    7     -0.19     -0.43
   -9   26    7     -0.57      0.31
   -9   28    7      2.37     -0.74
   10   29    7      2.77      0.04
   10   27    7     -2.19     -0.20
   10   25    7      0.96      1.78
   10   23    7     -1.56      1.08
   10   21    7     -1.50      1.55
   10   19    7     -1.96      1.57
   10   17    7     -1.65      3.10
   10   15    7      0.28     -0.70
   10   13    7     -0.86      3.83
   10   11    7     -2.31     -0.19
  -10   11    7      0.87      2.82
  -10   13    7     -0.26      1.76
  -10   15    7      1.24      1.64
  -10   17    7      0.05      4.24
  -10   19    7     -1.01      1.41
  -10   21    7      4.65     -1.62
  -10   23    7     -4.88      4.61
  -10   25    7      3.64     -3.25
  -10   27    7     -2.22      3.58
  -10   29    7      0.00     -2.03
   11   28    7     -1.39     -1.12
   11   26    7      1.24     -0.12
   11   24    7      2.10      0.46
   11   22    7     -1.11     -4.50
   11   20    7      4.76      1.61
   11   18    7     -0.09     -4.20
   11   16    7      0.14     -1.09
   11   14    7      2.71     -1.82
   11   12    7     -0.40     -1.90
  -11   12    7      0.49     -1.07
  -11   14    7      1.57     -6.90
  -11   16    7     -3.89      1.69
  -11   18    7      1.71     -4.65
  -11   20    7     -1.59     -0.61
  -11   22    7      0.14     -1.34
  -11   24    7     -1.14      1.39
  -11   26    7      0.55     -3.25
  -11   28    7      0.58      1.13
   12   27    7      1.34      0.01
   12   25    7     -1.65     -0.48
   12   23    7     -1.57      1.90
   12   21    7     -1.69      1.38
   12   19    7     -1.61      2.35
   12   17    7      0.01      0.72
   12   15    7     -3.22      2.54
   12   13    7      0.32      3.29
  -12   13    7      1.13      3.50
  -12   15    7     -0.81      3.53
  -12   17    7      1.44      1.15
  -12   19    7      2.57      1.14
  -12   21    7     -3.01      4.15
  -12   23    7      4.58     -2.96
  -12   25    7     -2.06      3.85
  -12   27    7      0.66     -1.90
   13   28    7     -0.35     -0.35
   13   26    7      0.36      0.63
   13   24    7      0.54     -1.77
   13   22    7      3.98      0.19
   13   20    7     -1.07     -3.73
   13   18    7      3.07      0.66
   13   16    7      1.10     -3.28
   13   14    7     -0.27     -2.30
  -13   14    7     -2.44      0.11
  -13   16    7      1.27     -5.96
  -13   18    7     -2.86      0.21
  -13   20    7      0.89     -2.37
  -13   22    7     -3.36     -0.30
  -13   24    7      1.01     -2.97
  -13   26    7      0.08      2.23
  -13   28    7     -2.46     -1.68
   14   27    7     -0.87     -0.15
   14   25    7     -0.16      1.10
   14   23    7     -2.24      0.46
   14   21    7     -1.09      1.51
   14   19    7     -1.71      0.49
   14   17    7     -1.65      2.88
   14   15    7      0.54      2.92
  -14   15    7      2.50      2.21
  -14   17    7     -0.03      3.20
  -14   19    7      0.37      2.07
  -14   21    7      3.38     -0.86
  -14   23    7     -0.42      2.96
  -14   25    7      0.45      0.25
  -14   27    7      1.66      0.33
   15   26    7      0.69     -1.67
   15   24    7      1.57      0.59
   15   22    7     -0.19     -1.19
   15   20    7      3.14     -1.16
   15   18    7      0.55     -1.90
   15   16    7      0.43     -1.61
  -15   16    7     -2.21     -1.74
  -15   18    7      0.58     -1.39
  -15   20    7     -4.34     -2.23
  -15   22    7      2.01     -0.20
  -15   24    7     -2.66     -1.06
  -15   26    7     -1.76     -1.64
   16   25    7     -2.23      0.80
   16   23    7      1.07      0.30
   16   21    7     -2.75      0.66
   16   19    7     -0.93      2.70
   16   17    7     -0.77     -0.35
  -16   17    7      2.26      0.49
  -16   19    7      1.18      2.18
  -16   21    7      1.38      1.35
  -16   23    7     -0.15      1.21
  -16   25    7      3.59     -0.64
   17   26    7      0.02      1.97
   17   24    7      0.30     -1.75
   17   22    7      2.38     -1.39
   17   20    7      0.22      1.44
   17   18    7      1.01     -3.15
  -17   18    7     -3.12     -3.58
  -17   20    7      1.37      1.38
  -17   22    7     -3.61     -3.42
  -17   24    7     -0.26      1.54
  -17   26    7     -0.44     -1.69
   18   25    7      1.39     -1.45
   18   23    7     -3.78      0.78
   18   21    7      0.99      1.84
   18   19    7     -0.79     -1.70
  -18   19    7      1.80     -1.70
  -18   21    7     -0.05      2.20
  -18   23    7      3.86     -0.44
  -18   25    7     -2.28      2.10
   19   24    7      1.24      0.52
   19   22    7     -0.42      0.54
   19   20    7      1.35     -3.44
  -19   20    7     -1.61     -3.23
  -19   22    7     -1.23      2.35
  -19   24    7     -0.62     -3.40
   20   23    7      2.70      0.83
   20   21    7     -3.19     -1.72
  -20   21    7      1.73     -1.02
  -20   23    7     -1.08      0.97
   21   22    7      1.15     -0.85
  -21   22    7      1.63     -2.58
   -4   31    7     -2.77     -0.27
    0    0    8     -1.00     -0.11
    0    2    8      3.13     -0.89
    0    4    8      1.46      3.22
    0    6    8     -1.22     -5.31
    0    8    8      2.66      6.57
    0   10    8     -0.03     -5.52
    0   12    8     -2.63     -1.42
    0   14    8      4.38      3.73
    0   16    8     -3.67     -3.88
    0   18    8     -0.04      0.02
    0   20    8      2.72      2.66
    0   22    8     -1.78     -1.32
    0   24    8      2.46      2.59
    0   26    8      2.27     -1.34
    1   25    8     -3.65      1.59
    1   23    8     -1.39     -3.68
    1   21    8      3.59      2.40
    1   19    8     -6.59     -1.48
    1   17    8      4.74     -1.23
    1   15    8     -2.43      4.07
    1   13    8      0.91     -1.82
    1   11    8     -1.95      1.33
    1    9    8      1.58      2.35
    1    7    8     -1.03     -0.44
    1    5    8     -2.23     -2.43
    1    3    8     -0.20      3.86
    1    1    8     -1.70     -2.67
   -1    3    8     -1.54     -4.46
   -1    5    8     -0.50      3.16
   -1    7    8     -0.12      0.33
   -1    9    8     -3.29     -3.44
   -1   11    8      3.29      2.82
   -1   13    8     -1.47      2.32
   -1   15    8      0.98     -2.60
   -1   17    8      0.02      1.06
   -1   19    8      2.03      0.90
   -1   21    8     -2.00     -4.16
   -1   23    8     -1.33      3.35
   -1   25    8      0.92     -3.17
    2   26    8     -1.09      1.40
    2   24    8      2.05     -0.56
    2   22    8      0.88      0.91
    2   20    8     -0.05     -1.15
    2   18    8      0.75      1.12
    2   16    8      1.57      1.47
    2   14    8     -1.64     -4.93
    2   12    8      1.44     -0.97
    2   10    8      1.01      4.96
    2    8    8     -0.84     -9.35
    2    6    8      1.81      7.84
    2    4    8      1.60     -5.68
    2    2    8     -0.06      1.72
   -2    4    8      2.21      1.39
   -2    6    8      0.99      1.80
   -2    8    8      0.42     -2.56
   -2   10    8      0.03      1.59
   -2   12    8      1.99      1.91
   -2   14    8     -4.64     -7.17
   -2   16    8      1.90      7.04
   -2   18    8      0.34     -1.73
   -2   20    8     -5.74     -1.03
   -2   22    8      7.09      3.77
   -2   24    8     -3.96     -2.86
   -2   26    8      2.02      4.33
    3   25    8      0.36     -0.48
    3   23    8      0.17      0.56
    3   21    8     -4.63     -0.36
    3   19    8      5.24     -0.72
    3   17    8     -4.75      2.06
    3   15    8      0.57     -2.00
    3   13    8      0.57      4.53
    3   11    8     -1.37     -0.48
    3    9    8     -1.11     -0.42
    3    7    8     -0.50      1.79
    3    5    8     -0.32      1.39
    3    3    8     -2.16     -3.08
   -3    5    8     -1.21     -2.75
   -3    7    8     -1.54     -2.62
   -3    9    8      1.61      5.49
   -3   11    8     -3.19     -4.19
   -3   13    8      1.19     -0.37
   -3   15    8      4.00      3.03
   -3   17    8     -3.28     -3.32
   -3   19    8      4.45     -0.65
   -3   21    8     -0.88      1.13
   -3   23    8     -0.24     -3.17
   -3   25    8     -1.11      0.49
    4   24    8     -0.16      0.43
    4   22    8      0.18     -0.35
    4   20    8      1.04      0.46
    4   18    8     -1.13     -0.16
    4   16    8      1.54     -3.02
    4   14    8      0.43      2.52
    4   12    8      0.51     -2.35
    4   10    8      1.09     -4.61
    4    8    8     -0.57      6.93
    4    6    8      3.55     -7.49
    4    4    8     -0.93      3.72
   -4    6    8      4.28      2.58
   -4    8    8     -0.53      0.11
   -4   10    8      0.12      1.28
   -4   12    8      1.25     -4.13
   -4   14    8     -1.19      8.66
   -4   16    8     -1.76     -7.85
   -4   18    8     -3.36      5.60
   -4   20    8      4.78      1.61
   -4   22    8     -7.39     -2.60
   -4   24    8      5.88      4.79
    5   25    8      0.23      0.23
    5   23    8     -0.20      1.26
    5   21    8      0.93     -1.40
    5   19    8     -1.06      1.56
    5   17    8      0.58     -0.37
    5   15    8      0.16      2.49
    5   13    8     -2.49     -1.04
    5   11    8      1.20      2.51
    5    9    8     -1.10      0.35
    5    7    8     -1.88     -0.85
    5    5    8     -1.13      1.01
   -5    7    8     -1.70      2.42
   -5    9    8     -2.14     -6.05
   -5   11    8      1.46      4.42
   -5   13    8      0.90     -0.49
   -5   15    8     -2.95     -5.09
   -5   17    8      7.79      3.12
   -5   19    8     -4.08     -3.59
   -5   21    8      2.50     -0.83
   -5   23    8      1.01      0.11
   -5   25    8     -1.45     -1.18
    6   24    8     -0.58     -2.05
    6   22    8      0.24      0.27
    6   20    8     -1.78      0.50
    6   18    8      1.64     -2.31
    6   16    8     -2.11      1.68
    6   14    8      1.26     -4.11
    6   12    8      0.71      0.93
    6   10    8     -0.79      0.73
    6    8    8      4.27     -3.73
    6    6    8     -2.72      3.11
   -6    8    8      3.47      1.85
   -6   10    8      2.59     -1.52
   -6   12    8     -4.74      4.21
   -6   14    8      3.12     -5.23
   -6   16    8     -2.39      8.50
   -6   18    8     -0.92     -3.00
   -6   20    8     -2.76      1.49
   -6   22    8      2.80      3.21
   -6   24    8     -2.96     -1.89
    7   25    8      0.04     -0.59
    7   23    8      0.07      0.81
    7   21    8      2.84      1.40
    7   19    8     -1.14     -0.71
    7   17    8      1.39      0.99
    7   15    8      0.45      1.48
    7   13    8     -0.11      1.44
    7   11    8     -1.17     -1.04
    7    9    8     -0.53      0.68
    7    7    8     -0.81      1.95
   -7    9    8     -0.46      3.41
   -7   11    8     -1.48     -4.21
   -7   13    8      0.05     -0.38
   -7   15    8      3.75      2.82
   -7   17    8     -3.27     -7.10
   -7   19    8      4.13      2.19
   -7   21    8      0.00     -1.83
   -7   23    8     -1.58     -1.97
   -7   25    8      2.33     -0.16
    8   24    8     -0.46      1.30
    8   22    8     -2.18     -0.89
    8   20    8      0.37     -2.45
    8   18    8     -3.50      2.43
    8   16    8      2.25     -3.59
    8   14    8     -1.75      0.16
    8   12    8     -0.51     -0.81
    8   10    8      1.83     -0.20
    8    8    8     -0.74      0.90
   -8   10    8     -1.00      1.15
   -8   12    8      4.41     -1.48
   -8   14    8     -4.69      3.64
   -8   16    8      0.23     -2.12
   -8   18    8      1.12      4.29
   -8   20    8     -2.13      0.63
   -8   22    8      0.50      0.00
   -8   24    8     -0.47      2.32
    9   23    8      1.71     -1.23
    9   21    8     -0.50      0.26
    9   19    8      2.92      1.88
    9   17    8      0.93      0.84
    9   15    8     -1.26     -0.28
    9   13    8      2.49      2.07
    9   11    8     -0.43     -0.64
    9    9    8     -1.27      1.33
   -9   11    8      0.61      3.24
   -9   13    8      0.29     -1.89
   -9   15    8     -0.62     -3.89
   -9   17    8      1.69      3.74
   -9   19    8     -0.71     -4.41
   -9   21    8     -0.48     -1.21
   -9   23    8      1.79      1.35
   10   24    8     -1.31     -1.87
   10   22    8     -0.06     -0.72
   10   20    8     -3.05      2.15
   10   18    8      1.98     -4.32
   10   16    8     -4.35      0.40
   10   14    8      1.17      0.16
   10   12    8     -0.16     -2.08
   10   10    8      0.19      1.08
  -10   12    8     -2.26      1.52
  -10   14    8      2.46     -0.18
  -10   16    8     -1.10      1.89
  -10   18    8     -1.05     -0.51
  -10   20    8      2.46      1.38
  -10   22    8     -1.79      1.41
  -10   24    8      1.50     -0.49
   11   23    8      0.48      2.16
   11   21    8      2.19      0.13
   11   19    8      0.00     -0.50
   11   17    8      0.55      1.91
   11   15    8      2.21      2.54
   11   13    8     -1.34     -2.65
   11   11    8      0.75      3.40
  -11   13    8     -0.01      2.45
  -11   15    8      0.29      0.35
  -11   17    8     -1.05     -3.76
  -11   19    8      0.10      1.40
  -11   21    8     -1.04      0.50
  -11   23    8     -0.12     -3.03
   12   22    8     -1.67      0.04
   12   20    8      0.77     -2.78
   12   18    8     -3.31      1.65
   12   16    8      3.34     -1.92
   12   14    8     -2.94     -2.25
   12   12    8      0.79      1.81
  -12   14    8     -2.57      0.86
  -12   16    8      2.99     -0.03
  -12   18    8      0.17      1.66
  -12   20    8      0.20     -0.70
  -12   22    8      1.75     -0.50
   13   21    8     -0.78      0.98
   13   19    8      1.34      1.68
   13   17    8     -0.48     -0.35
   13   15    8     -0.37      0.40
   13   13    8      0.70      3.12
  -13   15    8     -1.19     -0.50
  -13   17    8      0.60      1.67
  -13   19    8     -3.82     -1.14
  -13   21    8      1.77     -0.35
   14   22    8     -0.36      0.22
   14   20    8     -1.15      1.32
   14   18    8      2.69     -3.21
   14   16    8     -3.12      0.07
   14   14    8      4.11     -0.12
  -14   16    8     -2.44      0.73
  -14   18    8      3.46     -1.64
  -14   20    8      0.71      0.81
  -14   22    8      0.66      0.47
   15   21    8      1.58     -0.43
   15   19    8     -1.27     -0.09
   15   17    8     -1.03      2.46
   15   15    8     -0.29     -0.37
  -15   17    8     -3.97     -1.83
  -15   19    8      2.15      0.90
  -15   21    8     -4.40      0.36
   16   20    8      1.10     -1.88
   16   18    8     -0.93      1.64
   16   16    8      4.46     -1.20
  -16   18    8     -0.46      0.55
  -16   20    8      2.34     -0.50
   17   19    8     -0.86      0.31
   17   17    8      0.34     -0.59
  -17   19    8     -3.64      0.25
   18   18    8      2.51     -1.22
    0    1    9      0.95     -0.75
    0    3    9     -2.25      4.24
    0    5    9      3.54     -2.55
    0    7    9      2.25      1.60
    0    9    9     -1.76      1.96
    0   11    9     10.51     -1.21
    0   13    9     -0.75      0.70
    0   15    9      2.47      1.44
    0   17    9      4.95     -0.04
    1   18    9     -1.06     -1.23
    1   16    9     -3.25      1.07
    1   14    9     -3.32     -2.62
    1   12    9     -1.53      0.13
    1   10    9     -2.62      0.00
    1    8    9     -6.87     -3.23
    1    6    9      6.33      1.87
    1    4    9     -7.15     -1.63
    1    2    9      2.95     -2.24
   -1    2    9     -4.23     -0.81
   -1    4    9      6.49     -1.19
   -1    6    9     -9.53     -0.35
   -1    8    9      2.54     -1.44
   -1   10    9     -3.94      1.91
   -1   12    9     -6.58     -2.26
   -1   14    9     -1.72      1.71
   -1   16    9     -2.99     -2.78
   -1   18    9     -2.83     -0.23
    2   17    9     -0.76      0.90
    2   15    9      3.39      0.27
    2   13    9      5.20      1.66
    2   11    9     -2.90      0.25
    2    9    9      5.82      1.71
    2    7    9      1.69     -0.17
    2    5    9     -2.85      3.06
    2    3    9      4.70     -0.90
   -2    3    9     -0.22     -0.77
   -2    5    9     -0.62      1.19
   -2    7    9      3.23      1.48
   -2    9    9      5.30     -2.25
   -2   11    9     -0.51      1.64
   -2   13    9      7.28      0.02
   -2   15    9      4.25     -1.29
   -2   17    9     -0.24      2.83
    3   18    9     -1.38     -0.32
    3   16    9      0.28     -2.62
    3   14    9     -2.92      0.70
    3   12    9     -2.52     -0.02
    3   10    9     -0.94     -5.56
    3    8    9      0.35      4.99
    3    6    9     -4.17     -7.34
    3    4    9      3.18      2.23
   -3    4    9     -6.28     -0.13
   -3    6    9      4.60     -2.32
   -3    8    9     -6.60      2.20
   -3   10    9     -4.30     -2.65
   -3   12    9     -0.09      2.77
   -3   14    9     -7.41     -1.07
   -3   16    9     -1.88      0.60
   -3   18    9     -2.75     -1.92
    4   17    9      2.53     -0.07
    4   15    9      0.01      2.89
    4   13    9      0.47     -2.25
    4   11    9      3.83      4.42
    4    9    9     -0.82     -0.04
    4    7    9     -1.10      1.41
    4    5    9      3.79      1.67
   -4    5    9      2.32      4.75
   -4    7    9     -1.99     -2.41
   -4    9    9      6.36      1.43
   -4   11    9      3.14     -1.19
   -4   13    9      3.06     -0.81
   -4   15    9      2.41      0.99
   -4   17    9      5.91     -0.76
    5   18    9     -0.37     -1.23
    5   16    9     -2.49      1.76
    5   14    9      0.78     -2.04
    5   12    9     -0.93     -3.06
    5   10    9     -2.45      3.93
    5    8    9      2.97     -9.23
    5    6    9     -1.57      5.87
   -5    6    9     -5.20      0.94
   -5    8    9     -0.70     -2.03
   -5   10    9     -1.08      2.21
   -5   12    9     -8.61     -0.87
   -5   14    9      1.90      0.59
   -5   16    9     -5.73      0.45
   -5   18    9     -1.92      0.26
    6   17    9      1.01      1.59
    6   15    9      0.53     -3.80
    6   13    9      1.11      5.97
    6   11    9     -0.53     -2.49
    6    9    9     -0.22      3.54
    6    7    9      0.56      1.78
   -6    7    9      8.03      4.87
   -6    9    9     -3.85     -0.41
   -6   11    9      6.57     -0.70
   -6   13    9      1.97     -0.84
   -6   15    9      3.39      0.10
   -6   17    9      0.63     -0.42
    7   16    9     -0.41     -2.27
    7   14    9     -2.05      1.27
    7   12    9      0.14     -0.83
    7   10    9      2.87     -4.49
    7    8    9     -4.30      2.99
   -7    8    9     -2.25     -0.86
   -7   10    9     -4.77     -0.46
   -7   12    9      2.49      1.21
   -7   14    9     -6.90      0.53
   -7   16    9     -0.35     -0.87
    8   17    9     -0.85     -2.04
    8   15    9      2.21      4.74
    8   13    9      0.70     -5.02
    8   11    9     -0.66      5.50
    8    9    9     -0.95     -0.78
   -8    9    9      7.07      0.67
   -8   11    9     -1.37      1.28
   -8   13    9      2.50      0.19
   -8   15    9      2.03     -1.73
   -8   17    9      2.44      0.81
    9   16    9     -0.46      2.55
    9   14    9     -0.37     -2.65
    9   12    9     -0.78      1.13
    9   10    9     -1.31     -2.16
   -9   10    9     -0.59     -1.93
   -9   12    9     -3.11     -0.25
   -9   14    9      0.33     -0.16
   -9   16    9     -1.08      1.74
   10   15    9      0.39     -3.92
   10   13    9     -0.54      5.66
   10   11    9      1.13     -2.75
  -10   11    9      1.68     -1.29
  -10   13    9      0.66      0.17
  -10   15    9      0.27      1.63
   11   14    9     -0.52      1.55
   11   12    9     -0.31     -2.79
  -11   12    9     -1.17     -2.45
  -11   14    9      0.33      0.73
   12   13    9      1.97     -2.90
  -12   13    9     -0.05      0.55
    1    1    0   -100.39      0.09
    0    2    0   -202.13      0.24
    2    2    0    305.41     -0.17
   -1    3    0    -81.41      0.06
    1    3    0    -20.43     -0.03
    3    3    0   -141.41      0.08
    0    4    0    193.92      0.19
    2    4    0    -36.06     -0.70
  -28   34    0     -0.07     -1.63
   28   34    0      3.10     -1.18
  -27   35    0     -8.23      5.50
   27   35    0      1.77     -1.65
  -21   39    0     -2.06      0.07
   21   39    0     -2.63     -2.53
  -14   42    0      2.06     -0.05
   14   42    0      0.04     -0.04
  -25   36    1      2.64      0.09
   25   36    1     -4.15      1.58
  -24   37    1      0.24      1.71
   24   37    1     -2.79     -0.25
  -20   39    1     -1.31      0.22
   20   39    1      1.96     -0.99
  -16   41    1     -2.11      0.33
   16   41    1     -1.45      0.62
  -13   42    1     -0.45     -0.61
   13   42    1     -0.68     -1.11
  -24   36    2      0.37      0.18
   24   36    2      0.36     -1.36
  -19   39    2     -1.13      0.59
   19   39    2     -2.14     -1.63
   16   40    2      0.05      0.89
  -10   42    2     -0.93      1.50
   10   42    2      1.26     -0.04
   -5   43    2      0.16     -1.54
   -3   43    2     -4.37     -0.28
    3   43    2      4.67     -0.20
    5   43    2     -3.41      0.67
[truncated: 168,835 more chars]
